# Supplementary material for: Multiple Stressors in the Anthropocene: Urban Evolutionary History Modifies Sensitivity to the Toxic Effects of Crude Oil Exposure in Killifish
Source: Evol Appl. 2025 May 15;18(5):e70112. doi: 10.1111/eva.70112 (PMC12081835; doi:10.1111/eva.70112)
Supplement: Supplementary file 3 — Appendix S2. [file EVA-18-e70112-s003.gz]

Archive with 1 entries (1 files):
- EVA-18-e70112-s003
