# Supplementary material for: Multiple Stressors in the Anthropocene: Urban Evolutionary History Modifies Sensitivity to the Toxic Effects of Crude Oil Exposure in Killifish
Source: Evol Appl. 2025 May 15;18(5):e70112. doi: 10.1111/eva.70112 (PMC12081835; doi:10.1111/eva.70112)
Supplement: Supplementary file 4 — Appendix S3. [file EVA-18-e70112-s001.xlsx]

## Sheet: appendix_genes_read.count.matri
annotations	Gene	Gene.Name	Gene.UniProt.accession_human.ortholog.prioritized	p.values	pvals_pop	adj.pvals_pop	pvals_exposure	adj.pvals_exposure	pvals_pop.exposure.interact	adj.pvals_pop.exposure.interact	individual normalized log2 CPM read counts. Sample IDs in column header have 4 parts separated by underscore. The first is population (ARSC for the Louisiana-Reference population, GBC for the Texas-Reference population, GTC for the Louisiana-Polluted population, and VBC for the Texas-Polluted population), the second is oil dose (00 is control, 10 is low dose, 32 is medium dose, and 56 is high dos…	ARSC_00_35_1	ARSC_00_35_2	ARSC_00_35_3	ARSC_00_35_4	ARSC_00_35_5	ARSC_10_35_1	ARSC_10_35_2	ARSC_10_35_3	ARSC_10_35_4	ARSC_10_35_5	ARSC_32_35_1	ARSC_32_35_2	ARSC_32_35_3	ARSC_32_35_4	ARSC_32_35_5	ARSC_32_35_6	ARSC_56_35_1	ARSC_56_35_2	ARSC_56_35_3	ARSC_56_35_4	ARSC_56_35_5	GBC_00_35_1	GBC_00_35_2	GBC_00_35_3	GBC_00_35_4	GBC_00_35_5	GBC_10_35_1	GBC_10_35_2	GBC_10_35_3	GBC_10_35_4	GBC_10_35_5	GBC_32_35_1	GBC_32_35_2	GBC_32_35_3	GBC_32_35_4	GBC_32_35_5	GBC_56_35_1	GBC_56_35_2
	Funhe2EKm000003	Homeobox protein CDX-1 (91%P)	O14627		0.861552	0.922162	0.30408	0.516227	0.799482	0.886746		4.17103	4.10702	4.97956	4.25216	3.83678	5.30198	3.881	4.68704	4.88373	3.94455	4.97525	4.40692	4.70256	4.49533	5.19149	3.94708	4.5535	4.61776	3.90266	3.8647	4.76798	4.19934	4.11961	3.90008	4.11612	4.54201	4.48882	4.41798	4.35929	4.5673	4.33576	4.38468	4.63698	4.8514	4.41714	4.21319	4.42702	4.55436
	Funhe2EKm000004	Platelet-derived growth factor receptor, beta polypeptide (100%P)	P09619		0.0626085	0.19395	0.008091	0.0472851	0.848458	0.914945		9.81844	9.83586	8.53507	9.09513	9.67578	9.36923	9.74226	9.42794	9.18949	9.74096	9.24023	9.7225	9.37902	9.79351	9.20739	9.65287	9.42341	9.99274	9.92732	10.103	9.81788	9.39758	9.52807	9.43955	9.90309	9.63299	9.83193	9.71699	9.71271	9.94369	9.86763	9.05089	10.1423	9.73691	9.90723	9.55768	10.3512	9.70863
	Funhe2EKm000005	Vascular endothelial growth factor receptor kdr (100%P)	P07333		0.125413	0.303382	0.0975007	0.258413	0.167709	0.363299		8.34786	8.53817	7.86599	7.67087	8.19592	7.64605	8.26944	7.74131	7.73008	8.09255	7.63506	8.21949	7.81015	8.26143	7.1617	7.74522	8.20227	8.32052	7.73395	8.30736	8.09995	8.25917	8.22845	8.07291	7.93775	8.25509	8.16363	8.25979	7.68238	8.34651	7.94562	8.33687	8.29038	8.40369	8.13095	7.87986	8.34384	8.48173
	Funhe2EKm000006	HMG box domain containing (100%P)	Q12766		0.0878634	0.241911	0.934306	0.963022	0.172732	0.370016		6.03774	6.56285	6.19211	5.94086	6.9245	6.21644	6.62548	6.28854	6.67247	6.3726	6.99743	6.68579	6.00037	6.40372	5.87888	6.08471	6.41373	6.61635	5.93869	6.44934	6.71731	6.17971	6.04075	6.37247	6.53041	6.21302	6.72812	6.33138	6.37854	6.59169	6.72677	6.60551	6.62649	6.1931	6.0353	6.22172	6.49374	6.2555
	Funhe2EKm000007	Solute carrier family 35, member A4 (100%P)	Q96G79		0.173568	0.3712	0.0174545	0.0811015	0.239563	0.449101		8.10381	7.765	8.28541	8.58646	8.03962	8.01036	8.20291	8.46658	8.20382	8.35856	8.40186	8.5147	8.6355	8.23684	8.15632	8.44844	8.50533	8.0141	8.28998	8.04117	8.44028	8.50362	7.7753	8.1776	8.4044	7.94823	8.34529	8.20378	8.0973	8.37534	8.42685	8.76843	8.51489	8.77967	8.44139	8.40686	8.09764	8.57344
	Funhe2EKm000008	Kinesin protein KIF17 (100%M)	Q96L93		0.382773	0.589995	0.5892	0.750642	0.250343	0.461134		4.62455	4.25063	5.35038	4.82823	4.1669	5.03202	4.07305	4.75558	4.74762	4.40252	4.33568	4.50394	4.0045	4.41079	3.96975	4.22506	4.09723	4.54309	4.30851	4.37786	4.88587	3.92759	4.1097	4.03948	4.11612	4.45779	4.20128	3.78354	4.51763	4.45633	4.19638	4.02766	4.34082	4.1766	4.43545	4.40855	4.67923	4.27851
	Funhe2EKm000009	THAP domain-containing protein (71%Z)	Q8WY91		0.589405	0.750801	0.623663	0.774858	0.512056	0.694305		4.02287	3.59674	4.97956	5.22519	4.2745	4.89362	4.2171	4.80105	4.48876	4.38667	3.83917	4.10664	4.22146	4.67377	4.05702	4.49619	4.43963	4.8146	3.94534	3.99986	4.37196	4.38704	3.96215	4.43875	4.60839	4.03062	4.02196	3.99311	4.12348	3.92024	4.32248	4.52299	4.15099	4.09433	4.84013	4.02927	4.98216	4.54933
	Funhe2EKm000010	CD74 molecule, major histocompatibility complex, class II invariant chain (100%P)	P04233		0.000286265	0.0040386	1.53E-13	1.09E-10	0.00308285	0.0237165		8.62824	8.96112	7.86003	8.09178	8.89079	8.52764	7.75733	6.9685	6.87394	7.2213	6.72846	7.18048	6.59299	6.52036	7.18531	7.4631	7.19972	6.74593	6.34186	7.03396	8.2453	8.38524	9.41687	8.82699	8.56158	7.53441	8.08174	7.86361	7.69417	8.00133	7.16139	6.77793	6.9854	6.65804	6.63246	6.71463	6.58415	6.53318
	Funhe2EKm000011	NUAK family SNF1 kinase 1 (100%P)	O60285		0.00300099	0.0232562	0.000313947	0.00433063	0.448677	0.645491		8.82744	8.82584	7.56097	7.70171	8.71672	7.58903	8.55127	8.06657	8.07528	8.95851	8.29591	8.8126	8.0997	8.71232	7.74798	8.61468	8.85237	8.77109	9.18032	9.52239	8.67606	7.96939	7.83095	7.97824	8.81111	8.26445	8.12414	8.97452	8.25565	8.82414	8.95357	8.76653	8.68073	9.15232	8.68719	8.03869	8.87302	8.83417
	Funhe2EKm000012	N-deacetylase/N-sulfotransferase (heparan glucosaminyl) 1 (100%P)	P52848		0.0475077	0.161451	0.275863	0.488053	0.352662	0.56209		10.4056	10.0972	10.0571	10.35	10.2568	9.6698	10.2338	10.1065	10.0413	10.0669	10.252	10.3648	10.2218	10.5121	9.91068	10.0895	10.2989	10.1956	10.6388	10.5117	9.59604	10.2064	10.1174	10.0579	9.84804	10.2258	9.8817	10.0404	10.035	10.1374	10.2256	9.95241	10.1945	10.016	10.0643	10.0573	10.274	9.81698
	Funhe2EKm000013	RNA binding motif protein (100%P)	Q9NW64		0.000107772	0.00191675	0.000254608	0.00368182	0.304091	0.516228		9.52745	9.56026	9.18196	9.66358	9.74477	9.44479	9.82472	9.33683	9.75705	9.59938	9.69458	9.7485	10.0463	9.58954	9.84936	9.70031	9.66194	9.80883	9.85151	9.7126	9.50477	9.51118	9.38849	9.45872	9.41897	9.40366	9.93292	9.30838	9.48435	9.85667	9.44461	9.81999	9.7043	9.77445	9.65618	9.68524	9.73108	9.69495
	Funhe2EKm000014	Myozenin-2 (98%P)	Q9NPC6		0.26309	0.474543	5.00E-05	0.00105994	0.891664	0.93894		8.32089	8.94596	8.07583	7.88285	8.44532	8.09765	8.55595	8.18075	8.15217	8.18814	8.56289	8.2188	7.44994	8.44156	6.33337	7.04169	8.02333	7.55852	9.18255	8.24957	7.40664	8.75567	8.32021	8.0195	8.69977	7.90845	8.30443	7.66032	7.06246	8.25393	7.58655	6.81021	7.17467	7.05072	7.64842	6.95366	7.93618	6.75964
	Funhe2EKm000016	Uncharacterized protein			0.0456512	0.157098	0.449907	0.646611	0.0120352	0.0626241		4.91487	5.47186	5.12918	4.83492	4.51448	5.31331	3.875	5.00726	4.66365	4.42347	5.1258	3.86526	4.35864	4.186	4.70719	4.51501	4.63462	4.397	4.47906	5.01967	4.61706	4.82428	4.40713	4.05473	4.50416	4.31184	4.98648	4.69972	5.09838	4.9412	4.55049	4.49025	5.02724	4.08523	4.58986	4.45614	5.1955	4.62964
	Funhe2EKm000017	ADP-ribosylation factor protein 3 (100%T)	Q6PC92		0.87116	0.927749	0.208333	0.413372	0.393818	0.599291		8.10337	8.34632	8.60033	9.22093	8.47843	8.37514	8.38986	8.13839	8.51772	8.28876	8.77525	8.10883	8.70262	8.5511	9.03392	8.60735	8.85743	8.47934	8.81999	8.39182	7.86374	9.01369	8.33247	8.74251	8.30043	8.57106	9.13319	8.14591	8.92596	8.4756	8.45404	8.41897	8.15198	8.42792	8.32923	8.66875	9.05708	7.9699
	Funhe2EKm000018	Limbic system-associated membrane protein (100%M)			3.13E-08	3.16E-06	0.000194116	0.00299839	0.00509153	0.0339378		4.53849	3.74258	5.49322	4.15246	3.83495	5.18268	4.898	4.56299	4.38562	4.41926	3.88056	3.86585	3.63535	3.95855	4.1152	4.07953	3.87442	3.86297	4.16543	3.58649	4.00012	4.40655	4.52022	4.05663	4.38439	4.31033	4.24616	4.31211	4.68434	4.55411	4.22967	4.05254	4.39979	3.94453	4.31262	4.21238	3.90284	4.33178
	Funhe2EKm000019	Regulator of G-protein signaling (90%P)	O43566		0.362516	0.57154	2.10E-06	9.05E-05	0.0106561	0.0575717		6.74103	7.21605	5.89904	6.9577	6.74333	6.80473	6.63296	6.86926	6.52319	6.98915	5.93526	6.1668	6.46457	6.17054	6.47299	6.4549	6.61994	6.03452	6.4468	6.01164	6.97076	7.49209	6.59536	6.6241	7.06962	7.07475	7.24042	7.07052	6.85196	6.54519	6.78574	5.74691	6.10467	6.501	5.91146	6.27686	6.06628	6.47107
	Funhe2EKm000020	Uncharacterized protein			0.471831	0.663709	0.00752591	0.0448258	0.192308	0.394348		5.31388	5.04682	5.71034	5.22522	4.62963	5.40437	4.77335	5.24689	5.83086	5.23635	4.76242	5.13519	4.67818	5.45917	5.34646	5.23202	4.75311	5.07263	4.90385	5.01498	4.97811	5.40674	4.98018	5.3016	5.37372	5.79487	4.89253	4.78073	5.01797	4.43968	4.9278	5.27558	4.77185	3.78252	4.83337	5.06412	5.14966	4.60662
	Funhe2EKm000021	Solute carrier family 34 (sodium phosphate), member 1 (88%P)	Q06495		0.0389259	0.140742	0.0913161	0.247941	0.0551174	0.178179		6.75294	6.89104	6.47841	7.32863	6.51655	5.8367	6.6917	6.95983	6.72078	6.3357	6.73259	6.45104	5.2231	5.64515	4.02073	7.02844	7.10737	5.68375	6.06989	6.63188	4.4315	6.02529	5.80391	6.44547	6.11707	5.15124	6.38873	6.04861	6.46151	6.66571	6.32525	5.33899	6.38061	6.52998	5.83177	4.7149	5.55569	5.99703
	Funhe2EKm000023	Adrenergic, alpha-2D-, receptor a (100%P)	B3DJ05		0.374938	0.583032	0.009052	0.0512669	0.831595	0.904936		6.02023	5.7398	5.38994	5.5045	5.6445	5.73334	5.64433	5.74038	4.78565	5.60475	5.39845	5.4899	5.48414	4.98315	5.18405	4.77249	5.7521	4.8675	5.37388	5.65246	4.8079	5.79139	5.83329	4.82843	5.34183	5.58583	5.05497	5.41929	5.58812	5.24918	5.88021	5.47511	5.56885	5.11177	5.40741	5.28601	5.12939	5.21851
	Funhe2EKm000024	Chromosome 5 open reading frame (98%T)	Q8NDZ2		0.103431	0.268701	0.55366	0.724538	0.354627	0.563958		7.36314	7.31866	7.06226	7.70922	7.87301	7.37356	7.66531	7.5597	7.0795	7.81585	7.58664	7.40661	7.45109	7.54418	7.59649	7.82117	7.67383	7.61339	7.88771	7.75257	8.07693	7.64027	7.25726	7.51086	7.06286	7.63141	7.38729	7.67297	7.65472	7.5974	7.52013	7.52852	7.35743	7.53381	7.77724	7.76677	7.58708	7.3961
	Funhe2EKm000025	CCR4-NOT transcription complex subunit 6 (99%P)	Q96LI5		1.95E-08	2.20E-06	0.0961667	0.256301	0.450583	0.646938		8.29512	8.34131	7.76115	7.66274	8.41043	7.05342	8.20361	7.25146	7.80763	7.61962	8.40301	9.40659	7.90087	9.41175	7.94588	7.74932	8.09627	7.88858	9.57234	9.54191	8.19021	7.50403	7.65157	7.09437	7.62882	7.81867	7.46697	7.81085	6.90765	7.57564	7.70265	7.64933	7.93226	7.4554	7.79056	7.59979	7.67079	7.31575
	Funhe2EKm000028	Metalloproteinase (58%M)	Q8WXS8		0.523092	0.702027	0.165021	0.359605	0.144718	0.331759		5.41736	5.34551	5.62078	4.65395	5.41051	5.69291	4.99239	5.05185	5.544	4.97672	4.96409	5.01404	4.71304	4.88044	4.50931	5.10691	5.23564	4.52768	5.41281	5.0216	5.77972	4.63391	4.59981	4.22989	5.20364	4.60852	4.65203	5.38996	5.4471	4.93874	5.04519	5.22	5.25204	5.09012	5.03345	5.30478	5.1585	5.004
	Funhe2EKm000029	ADAM metallopeptidase with thrombospondin type 1 motif, 2 (77%M)	O95450		0.624861	0.775794	0.136297	0.319846	0.240738	0.450413		8.38489	8.46295	7.52949	8.0752	8.25882	7.69777	8.42284	7.75805	7.66399	8.21301	7.86692	8.33709	7.83946	8.34029	7.44944	8.05117	8.05531	7.53062	7.77035	8.27525	8.8665	7.88834	7.71896	7.93114	8.02637	8.38644	8.06542	8.51736	8.43377	8.64008	8.17729	8.32831	8.35455	8.39027	8.36857	8.40938	8.13634	8.28949
	Funhe2EKm000030	Uncharacterized protein (100%P)			0.000244996	0.00357951	0.521448	0.700836	0.282438	0.494717		5.98352	6.37613	6.37383	6.46977	6.40395	6.73261	6.92156	6.41575	6.4104	6.6614	5.98959	6.3577	6.6846	6.23077	6.56171	6.81806	6.52087	6.34973	6.13052	6.38458	6.24742	6.91779	6.63746	6.82415	6.63298	6.84143	6.61218	6.63287	6.99044	6.14534	6.66613	7.34628	7.04207	6.89199	6.31021	6.5232	6.82198	6.71469
	Funhe2EKm000032	Guanine nucleotide-binding protein subunit beta-2 1 (97%P)	P63244		0.0722548	0.212634	0.20669	0.411296	0.780802	0.875393		14.9053	14.8851	14.8729	15.1609	15.0349	14.7752	14.7867	14.7378	14.9737	14.9452	14.7903	14.8841	15.2596	14.8392	14.9425	14.9141	15.0014	15.3412	15.0618	15.0386	14.8256	15.0593	14.857	15.1828	14.7253	14.7125	15.1125	14.8273	14.7773	14.6423	14.6147	14.9264	14.5956	15.0102	14.9579	14.906	15.1741	14.6746
	Funhe2EKm000033	Monooxygenase p33MONOX (100%P)	Q96A73		0.171375	0.368192	0.610355	0.766045	0.326779	0.537863		9.77539	9.81171	9.59836	9.86718	10.0327	9.81652	9.76412	9.41167	10.1691	9.86714	9.82195	10.1969	10.3526	10.0714	10.2247	9.93296	10.0182	9.75442	10.2002	9.94082	10.0394	10.1845	9.64403	9.91392	9.88431	10.1789	9.6721	9.95833	9.81503	9.6366	9.52802	9.97747	9.70968	10.0243	9.65372	10.3132	9.80471	9.92741
	Funhe2EKm000034	Glutamine-fructose-6-phosphate transaminase 2 (100%P)	Q06210		6.62E-08	5.75E-06	0.112565	0.283457	0.141878	0.327696		10.0479	9.91125	9.44723	9.40338	9.93456	9.11483	9.71434	10.0081	10.0161	9.749	9.85371	9.81191	9.98496	9.56291	11.1874	9.86121	9.57259	9.49681	9.45756	9.28655	10.7149	10.311	10.3282	10.3654	11.0651	10.6011	10.6166	10.3669	10.2283	10.2106	9.87573	11.0546	10.2497	10.6854	10.5472	11.0533	9.56125	10.6447
	Funhe2EKm000035	Mitogen-activated protein kinase 9 (100%P)	P45984		0.0134459	0.0678429	0.0733211	0.214853	0.672351	0.807557		8.86324	9.35488	8.1318	9.00816	9.1147	8.65186	8.96015	8.4953	8.79401	8.95306	8.74119	9.20607	8.58824	9.1498	8.96836	9.03421	9.08407	8.8343	9.08914	8.91432	8.57938	9.30573	9.16213	9.30329	9.50925	9.27536	9.16461	9.25538	9.07584	8.85368	9.23265	8.92498	9.27017	8.66606	9.15038	8.99516	8.9181	9.00721
	Funhe2EKm000037	Kinesin protein KIF3A (100%M)	Q8N264		0.540872	0.715198	3.14E-06	0.000123628	0.161304	0.354696		7.16455	7.32573	7.47888	7.4288	7.41889	7.05299	7.30668	7.59929	7.38055	6.87858	7.10802	6.89575	7.19117	6.80592	6.89854	7.23813	7.05165	6.73062	6.64571	6.27021	7.39102	7.96065	8.00844	7.54372	7.48571	7.45955	6.68507	7.01947	6.91169	7.34794	7.10979	6.57628	6.05543	6.4372	7.25864	6.62681	7.31805	6.23389
	Funhe2EKm000039	RasGEF domain family, member 1C (100%P)	Q8N431		0.62033	0.772631	0.338164	0.548448	0.142848	0.329034		7.63806	8.10764	7.5286	8.04008	8.04224	7.61352	7.80922	7.03326	7.52336	7.75324	7.38215	7.63956	7.98153	8.02882	7.82116	7.96443	7.83641	7.8733	7.81892	7.94153	7.96787	7.59623	7.61326	7.71956	8.02844	7.7793	7.77843	7.58542	8.04171	7.5424	7.92545	7.90528	8.16378	7.76245	7.84154	8.18125	7.87993	7.70901
	Funhe2EKm000040	Transmembrane protein 126B (100%P)	Q9H061		0.0126355	0.064946	0.453469	0.649454	0.54953	0.721599		8.11865	8.25924	7.99736	9.07291	8.24921	8.29674	8.05604	8.35826	8.46912	8.65633	8.56806	8.33771	8.65541	8.3421	8.76659	8.65648	8.54012	8.51559	8.26473	8.12844	8.38539	8.14567	8.40522	8.51507	8.35686	8.40238	8.39663	8.24771	8.68553	8.33853	8.33168	8.80091	8.12197	8.54285	8.23439	8.51197	8.24414	8.40609
	Funhe2EKm000041	Transmembrane protein 126B (100%P)	Q9H061		0.00432811	0.0301954	0.767954	0.868036	0.713949	0.833948		5.96098	6.02659	6.19424	6.17282	5.99424	6.25484	6.06232	6.30359	5.50409	6.12129	5.62364	5.53564	6.72233	5.60083	6.39	6.57569	6.03608	6.26473	6.2224	5.33413	5.82548	6.18008	6.3044	6.04035	5.95257	6.14524	6.48821	6.16529	6.15222	6.41944	6.17872	6.57763	6.25529	6.70354	6.17529	6.41185	6.23696	6.45492
	Funhe2EKm000042	Dual specificity protein kinase CLK4 (96%P)	P49759		0.138609	0.323057	0.0292576	0.115848	0.572067	0.738314		13.7958	13.9497	13.8488	13.9376	13.9681	13.6787	13.8163	13.6438	14.0464	13.6443	13.9788	13.6332	13.9514	13.8305	13.4307	13.621	13.7661	14.018	13.9334	13.8207	13.5323	14.0327	13.7407	14.0466	13.5727	14.0479	13.8834	13.7142	14.1862	13.5993	13.6554	13.6724	13.5447	13.5761	13.6405	14.2554	14.0953	13.7094
	Funhe2EKm000045	Collagen alpha-1(XXIII) chain (100%M)	Q9BXS0		0.0101197	0.0555611	0.137842	0.322031	0.491736	0.678398		8.60019	8.42931	7.92537	7.37566	8.13218	7.24181	8.35307	8.1184	7.81613	8.32362	7.96418	8.39251	7.94092	8.47926	6.95711	8.05657	8.23866	8.37532	8.42583	8.92112	8.46899	7.6769	8.09725	7.47778	8.13723	8.0717	8.16737	8.61723	7.48315	8.08735	8.50238	7.89022	8.04798	7.85063	7.56597	8.33537	7.98248	7.88767
	Funhe2EKm000046	Non-metastatic cells 5, protein expressed in (nucleoside-diphosphate kinase) (88%P)	P56597		0.50648	0.689941	0.438004	0.636783	0.72597	0.841445		5.14551	4.48703	5.96545	5.91268	5.21792	5.42898	5.48152	5.3461	5.09615	5.41113	4.54679	5.21105	5.34886	4.29015	4.99379	5.49256	5.1306	5.28637	5.27317	4.47437	4.61514	4.96254	5.31906	5.3333	4.61298	5.29242	4.98857	4.78193	5.10024	4.71841	5.43892	5.03149	4.27043	4.82049	4.96198	5.46432	5.12735	4.43542
	Funhe2EKm000047	Heterogeneous nuclear ribonucleoprotein A/B (100%P)	Q99729		0.000127835	0.00217908	2.87E-06	0.000115169	0.0492492	0.165346		10.8356	10.85	10.4103	11.0332	10.6321	10.2073	10.8495	10.7804	11.2962	11.344	11.3282	11.8682	11.5724	11.3833	11.4845	11.4906	11.1339	10.9169	11.9561	11.8318	11.5584	10.3599	11.0654	10.7098	11.389	10.5757	10.6874	10.5273	11.0012	10.6869	11.019	11.7304	11.2065	11.5724	10.7824	11.6756	10.7759	11.5788
	Funhe2EKm000048	Alanine-glyoxylate aminotransferase 2 2 (100%P)	Q8TBG4		0.0127376	0.0653338	0.175893	0.374011	0.43478	0.63405		9.23584	9.09675	9.05008	8.92424	9.10143	8.80672	8.92256	9.91239	8.86731	8.78293	9.21663	9.15258	8.88936	8.99869	8.77814	9.20677	8.90988	9.58763	9.34848	9.28928	9.26222	9.52029	9.19528	8.82041	8.30133	9.06973	8.85822	8.93552	8.7292	8.55247	8.58142	8.48723	8.57457	9.16491	9.14441	9.12883	8.97815	8.27439
	Funhe2EKm000050	Family with sequence similarity 53, member C (100%P)	Q9NYF3		0.090117	0.245825	0.0515611	0.170434	0.485541	0.674011		6.36196	6.07724	6.25789	6.14945	5.5669	6.1228	6.1024	6.1769	6.20431	6.13474	6.19876	5.94453	6.6484	5.91069	5.9931	5.64277	5.64097	5.45933	5.51108	6.16118	5.97871	5.75744	6.26954	5.97884	6.17423	5.72497	6.63111	5.9898	6.20085	6.04056	5.9827	6.47247	6.14721	6.50866	6.34466	5.95882	6.05794	6.30907
	Funhe2EKm000051	C-terminal-binding protein 1 (100%T)	P56545		2.37E-05	0.000597917	0.0567474	0.181765	0.762953	0.864826		8.59983	8.45203	7.26573	7.37001	8.44053	7.73227	8.28464	7.94436	7.58784	8.24951	8.18164	8.54653	8.45516	8.78912	8.40751	8.16612	8.57176	8.26046	9.04774	9.1009	7.43432	8.25012	7.86877	7.6609	7.90727	7.37887	7.89786	7.82341	7.27195	8.23697	8.19071	7.86658	8.0188	8.08749	7.81312	7.51976	8.14562	8.13222
	Funhe2EKm000052	Spondin-2 (100%P)	O42111		0.00395404	0.0282991	0.0649891	0.198589	0.51235	0.69439		8.11268	8.18023	7.58217	7.60532	8.02055	8.29473	8.0053	7.7332	7.29979	8.02565	7.25363	7.83377	7.97623	8.18994	6.60551	7.49972	8.00572	8.64973	8.19681	8.60067	8.14463	8.41427	8.64354	7.73796	8.38156	7.54231	8.14853	7.63523	7.56933	8.08125	8.0098	7.61867	7.39957	8.07063	7.94166	8.31225	8.04597	7.88868
	Funhe2EKm000053	Lysine (K)-specific demethylase 3B (100%P)	Q7LBC6		0.000128347	0.00218484	4.75E-05	0.00102046	0.767954	0.868036		11.2701	11.4821	10.7246	10.8702	11.3058	10.8007	11.3814	10.9753	10.9864	11.1716	11.4752	11.4301	11.5266	11.7473	11.3928	11.3365	11.354	11.5077	11.7084	11.7226	10.9743	11.1797	10.9755	11.0635	11.0664	11.1395	11.0585	11.0291	11.3107	11.3122	11.1124	11.2249	11.269	11.1461	11.2057	11.2763	11.3892	11.0749
	Funhe2EKm000054	Receptor accessory protein (100%P)	Q9BRK0		0.389114	0.595572	0.324428	0.535811	0.692471	0.820095		8.33967	8.45345	7.77095	8.14266	8.43282	8.23149	8.43602	8.18943	8.29296	8.42072	8.58202	8.57006	8.54866	8.59678	8.36859	8.66799	8.55159	8.77578	8.36954	8.61052	7.98372	8.70496	8.3494	8.56601	8.73187	8.28206	8.38724	8.532	8.78444	8.4626	8.5167	8.65994	8.63028	8.49364	8.56404	8.31911	8.36511	8.70208
	Funhe2EKm000055	Early growth response protein (100%P)	P18146		0.0014674	0.013671	0.0426744	0.149969	0.377626	0.585524		9.81479	10.1997	9.83032	9.80838	9.99647	9.62734	9.93665	10.1298	9.50945	9.81495	9.22036	9.81038	10.6519	10.2285	10.0425	9.84823	10.1054	10.3477	10.4829	10.2011	10.7804	9.79041	9.58996	9.95979	9.85248	9.86097	9.80635	9.66374	9.77062	10.1395	9.67444	9.94732	10.0674	9.9072	9.82093	9.65046	10.2036	9.88713
	Funhe2EKm000057	Down syndrome cell adhesion molecule protein Dscam2 (97%S)	O60469		0.558505	0.728097	0.439308	0.637717	0.107416	0.275529		6.71986	7.27329	7.22371	6.35164	6.91337	6.57593	6.91091	5.95887	5.7528	6.60833	6.45407	6.98684	7.00731	6.42354	7.6643	6.59438	6.9032	6.29206	6.34907	6.92196	5.91946	6.43175	6.62775	6.64802	6.48139	6.9864	6.73354	6.64372	6.46649	6.50609	6.53928	6.87016	6.48904	6.94957	6.54349	6.73127	7.37531	6.89298
	Funhe2EKm000059	T-cell immunoglobulin and mucin domain-containing protein (100%M)	Q96H15		0.997673	0.998391	0.210838	0.41628	0.48314	0.672158		4.99978	5.25536	4.97956	4.33522	4.69601	5.7105	5.45899	5.21277	5.49174	4.50967	4.93154	5.57628	4.35639	4.54658	4.90372	4.76481	4.55021	4.95958	4.73443	4.97247	4.79627	4.9301	5.38008	4.75814	5.01444	5.17074	4.93969	4.88132	4.89819	4.40522	5.10473	5.06102	5.00636	4.89379	4.98003	5.2328	4.96754	4.40209
	Funhe2EKm000061	Alpha-1B adrenergic receptor (100%P)	P35368		0.466009	0.659312	0.000452499	0.00566776	0.0377246	0.13778		6.85571	6.88388	6.54459	7.46203	7.11327	6.87507	7.02477	6.86969	6.6557	7.17767	6.67162	6.71485	7.20191	7.02722	6.73211	6.98548	6.79692	6.49537	5.71074	6.08333	6.58318	7.0549	6.83066	7.24273	6.78615	6.74303	6.53162	7.17082	6.97595	7.11827	7.16039	7.40576	6.95162	6.69345	6.87994	6.81009	6.34121	6.34861
	Funhe2EKm000062	Fatty acid-binding protein, liver (100%T)	P51161		5.98E-08	5.31E-06	0.00505504	0.0337666	0.312447	0.524277		8.02084	7.90094	7.39274	8.45173	8.109	7.66986	7.20672	7.74731	8.11753	7.38788	7.64224	7.66196	7.32161	7.02528	8.118	7.83954	7.54667	7.94333	7.79071	7.65569	7.86299	7.98037	8.18718	7.99211	8.32672	8.15544	7.47858	7.99684	7.39831	7.58265	7.94444	8.40739	7.59807	7.54684	7.95864	7.95756	7.42268	7.92016
	Funhe2EKm000063	Cyclin-J (100%M)	Q5T5M9		0.104875	0.271171	0.0250391	0.104399	0.644937	0.789501		6.86441	6.45521	6.13615	6.3816	6.04844	6.22403	6.82341	6.05893	5.67528	6.07613	6.67552	6.21732	6.28056	6.24804	6.15375	6.05886	6.68217	6.4735	7.25707	6.61029	6.29302	6.31352	6.19377	6.2444	6.14197	6.15848	6.12911	6.02977	5.95857	6.42588	6.66268	6.49397	6.18591	6.28178	6.01128	6.18864	6.83809	6.43597
	Funhe2EKm000064	Complement C1q tumor necrosis factor-related protein (99%T)	Q9BXJ5		0.656682	0.797084	0.077984	0.223662	0.104055	0.269756		5.28293	5.62878	5.60123	4.82063	5.80962	6.53449	5.90525	5.5561	5.42353	5.76673	4.9285	5.65299	4.84039	5.22213	5.22363	5.62191	5.24774	5.291	4.2794	5.13029	5.17507	6.09217	5.01181	5.27784	5.94856	5.86804	5.81361	6.13357	5.17917	5.31566	5.57809	5.20957	5.24786	5.31421	4.75284	5.34882	5.43183	5.34582
	Funhe2EKm000065	Pre-mRNA-splicing factor SLU7 (100%P)	O95391		0.0676288	0.203913	0.0173416	0.0807417	0.881795	0.933709		9.14507	9.29548	9.21925	9.56618	9.04409	8.87549	9.08094	9.19946	9.30049	9.48273	9.23997	9.19552	9.49524	9.34924	9.36855	9.49288	9.55228	9.38493	9.56467	9.41202	9.46761	9.18184	9.23087	9.26675	8.94318	9.55921	9.21956	9.09795	9.20236	9.38969	8.9783	9.36578	8.98054	9.4182	9.11983	9.56573	9.3488	9.23713
	Funhe2EKm000066	Glyoxalase domain-containing protein (100%P)			0.667718	0.804222	0.00248035	0.0202458	0.513127	0.695038		7.68347	7.56543	8.11606	7.68496	7.21186	7.95701	7.64603	8.00785	7.78498	7.90782	8.6464	7.85047	8.69885	7.91315	9.06795	8.01836	8.12741	7.78135	7.77317	8.04473	8.53026	8.03369	7.93583	7.40015	7.72446	7.57445	8.26166	8.16886	7.64204	8.64424	8.0702	8.10495	8.32431	8.37019	8.45616	8.08629	8.34093	8.46089
	Funhe2EKm000067	Ring finger protein, LIM domain interacting (100%P)	Q9NVW2		0.053989	0.17575	0.000825305	0.0088985	0.362895	0.571947		10.1328	10.0998	9.51266	10.3195	10.2346	9.69728	10.083	10.0562	9.98626	10.4817	10.0355	10.7254	10.2028	10.3338	10.2672	10.4245	10.5872	10.3361	10.783	10.4567	10.308	10.1775	9.73712	10.2646	10.0095	10.35	10.1467	10.1559	10.3746	10.4067	10.071	10.4882	10.0464	10.5086	10.3618	10.7166	10.3157	10.3542
	Funhe2EKm000068	Uncharacterized protein KIAA2022 (100%P)	Q5QGS0		0.00533685	0.0350777	0.959809	0.976974	0.319953	0.531515		7.61965	7.60292	7.35716	7.86748	8.1489	7.67869	7.98406	7.60042	7.54197	7.73008	6.84247	8.10025	7.23851	8.22411	7.82639	8.08503	8.10794	7.83692	7.90301	7.9687	6.70412	7.49716	7.51049	7.50028	7.41965	7.64186	7.54746	7.66731	7.35528	7.83447	7.68691	7.75839	8.10877	7.46048	7.70633	7.80259	7.85168	7.54319
	Funhe2EKm000069	ATP-binding cassette sub-family B member 7, mitochondrial (100%P)	O75027		0.00408006	0.0289657	0.0412183	0.14638	0.37967	0.587155		8.87641	9.05187	9.28941	8.89896	9.04896	8.80037	9.27796	9.21997	9.03932	9.13904	9.18532	9.14201	9.41014	9.28127	9.5987	9.25848	9.23384	9.06033	8.96441	9.05659	9.54161	8.97597	8.9929	9.26753	8.8289	8.85073	9.3509	9.03311	9.19111	9.32985	9.25523	9.25426	9.08557	9.11317	9.20363	9.39328	8.86964	9.14972
	Funhe2EKm000070	Uracil phosphoribosyltransferase (FUR1) (100%P)	Q96BW1		0.182121	0.381919	0.4883	0.675993	0.94674	0.969831		9.09171	9.46509	9.52029	9.38585	9.35074	8.99769	9.2381	9.05032	9.76629	8.99773	9.12607	9.41439	9.08486	9.29282	9.38071	9.50769	9.32182	9.4424	9.54409	9.07938	9.11488	9.63178	9.26672	9.62572	9.08813	9.61891	9.62835	9.38011	9.25858	9.386	9.26345	9.31893	9.32364	9.39399	9.16498	9.55845	9.32836	9.29274
	Funhe2EKm000071	Zinc finger, DHHC-type containing (100%P)	Q96MV8		0.03464	0.13004	0.327717	0.538706	0.753085	0.858462		7.18023	7.45961	7.48606	7.23739	7.57585	7.73675	7.41094	7.39587	7.3067	7.37604	7.17128	7.85378	7.78255	7.56847	7.87073	7.18487	7.24265	7.4335	7.45489	7.57596	7.87844	7.42771	7.06027	7.29594	7.114	7.34157	7.46206	7.52945	7.44351	7.14576	7.13008	7.37333	7.47757	7.20455	7.46748	7.24535	7.09352	7.21745
	Funhe2EKm000073	Fibroblast growth factor (100%P)	O43320		0.0225253	0.0970221	0.721583	0.838795	0.586311	0.748537		5.33357	5.49103	6.1519	5.35293	5.66312	5.17723	5.38427	5.25521	4.98323	5.22502	5.36349	5.17766	5.49158	5.31595	4.82353	5.36533	5.33971	5.696	5.98492	5.7511	5.00954	4.2977	5.87705	5.06679	4.96604	5.92021	5.26797	5.34774	5.24141	5.50799	5.06831	5.13951	4.88264	4.73874	5.24635	5.33371	5.2551	4.71841
	Funhe2EKm000075	Alpha thalassemia/mental retardation syndrome X-linked (62%P)	P46100		0.000181899	0.00285493	0.0458359	0.157495	0.632896	0.780939		10.5482	10.9618	9.83587	10.2711	10.4721	10.1652	10.4584	10.3506	10.191	10.7058	10.8324	11.0026	10.6326	10.9237	10.4112	10.528	10.9384	10.2598	10.9894	11.1056	10.0224	10.0424	10.2005	10.2552	10.4617	10.2842	10.4776	10.4092	10.617	10.6316	10.9963	10.5413	10.7583	10.7594	10.7899	10.2569	10.3618	10.5812
	Funhe2EKm000077	Uncharacterized protein			0.242632	0.452502	0.0263489	0.107988	0.380346	0.58786		6.67401	7.07471	7.28805	7.48308	7.39547	7.34633	7.4233	7.15365	7.193	6.90243	6.97307	6.58863	7.41158	6.4546	7.36151	7.33011	7.30187	7.30993	7.3289	6.98411	7.14684	7.31544	7.7501	7.62229	7.12374	7.39486	7.14884	7.16352	7.08478	7.19406	7.1535	7.28325	6.71999	7.2426	7.07985	7.27347	7.61873	7.4444
	Funhe2EKm000078	Kinesin family member 3A (100%P)	Q9Y496		0.00120776	0.011803	0.827306	0.902483	0.229738	0.438257		9.93195	10.1614	9.82055	10.2655	10.2189	9.68348	10.2821	9.93909	9.88851	10.0682	10.0854	10.3415	9.97158	10.3704	10.1777	10.2175	10.3019	10.2352	10.3934	10.519	9.83977	10.0567	9.90902	10.1095	9.93153	10.1253	9.50914	9.94214	10.1099	9.9133	10.0424	10.1065	9.99214	9.89325	9.72826	10.2087	9.94563	10.0639
	Funhe2EKm000079	SH3 domain containing ring finger (79%M)	Q8TEC5		0.000333883	0.00453151	0.0010641	0.0107591	0.340694	0.550956		7.85086	7.56756	7.37255	8.03925	7.89815	7.18669	7.76565	7.5068	7.92145	7.8962	7.76346	7.35675	7.47621	7.27687	7.22827	7.65794	7.53558	7.55841	7.35025	7.06628	7.37086	8.16241	7.83716	7.37166	6.8084	7.8606	7.87357	7.61441	7.23066	7.65092	7.41683	6.85988	7.25606	7.31977	7.05602	7.38703	7.47858	6.84866
	Funhe2EKm000081	Heterogeneous nuclear ribonucleoprotein A/B (79%P)	Q99729		5.35E-07	3.10E-05	4.41E-06	0.000159705	0.195158	0.397962		11.1282	11.6323	11.156	11.5395	11.3419	11.0256	11.5992	11.125	11.5902	11.7472	11.9319	11.925	11.9422	11.9199	12.0803	11.7717	11.5736	11.5552	12.0429	12.3145	11.4011	10.9374	11.4059	10.9573	11.1829	11.3786	11.4396	11.0081	11.1566	11.4674	11.4503	11.7385	11.4625	11.4535	11.2607	11.607	11.4759	11.5739
	Funhe2EKm000084	Potassium channel tetramerisation domain containing 16 (100%P)	Q68DU8		0.0385024	0.139703	0.0561383	0.180399	0.158897	0.351397		7.56981	7.5629	7.52218	8.05064	7.85615	7.54958	7.54938	7.37792	7.50154	7.69562	7.378	7.81902	7.69884	7.73516	8.00856	7.60707	7.98283	7.91092	7.7025	7.73047	7.32314	7.83086	7.87074	7.68198	7.91029	7.90635	7.76025	7.76106	8.02266	7.735	7.97483	7.91275	7.93592	7.51946	7.33216	8.04611	7.71701	7.89041
	Funhe2EKm000085	Nuclear receptor subfamily 3, group C, member 1 (glucocorticoid receptor) (100%P)	P04150		0.00833068	0.0482186	0.136625	0.320316	0.966058	0.980388		8.24667	8.25218	7.5567	6.90565	8.1721	7.36022	8.31797	7.8293	7.69239	7.84634	8.11877	8.24242	7.27954	8.61647	7.13079	7.68731	8.01303	7.94024	8.73688	8.98099	7.10175	7.58418	7.63062	7.26521	8.00891	7.92033	7.21351	8.15175	7.53381	7.76056	8.04375	7.1255	7.54237	7.03173	7.72032	7.17977	8.06081	7.8617
	Funhe2EKm000086	Uncharacterized protein			0.000437984	0.00553688	0.235989	0.445367	0.704378	0.828069		8.91613	9.50572	9.27477	9.44503	9.57674	9.07997	9.75893	9.37217	9.09224	9.1837	9.78476	9.65977	8.9452	10.1244	9.18492	9.08619	9.3678	9.48325	10.3515	10.3074	8.63542	9.63615	9.54654	9.5161	9.1682	9.89254	9.45584	9.78168	9.07078	9.37461	9.23265	9.13344	9.27908	8.97485	9.31413	9.50507	9.70858	9.32897
	Funhe2EKm000087	Fibroblast growth factor (90%P)	P05230		0.958506	0.976341	0.20863	0.413765	0.0280046	0.112549		5.57097	5.99472	7.0038	6.21532	5.51556	6.19555	5.92876	5.62056	5.92958	5.41308	5.96255	5.65037	6.0219	5.61852	6.12424	6.16592	5.71287	5.82956	5.73656	5.01944	5.99943	6.26199	5.57197	6.45033	5.20861	6.03605	6.22503	5.41921	5.95517	5.45739	6.32982	5.61079	5.66757	5.51776	5.78583	5.62233	5.43775	5.96053
	Funhe2EKm000088	NEDD4 family-interacting protein 2 (100%P)	Q9BT67		5.23E-09	7.63E-07	0.160016	0.353014	0.903949	0.945641		9.14461	8.85522	8.47259	9.0369	9.27487	8.48788	9.18174	8.69607	8.91372	9.26862	9.04885	9.21709	9.15034	9.29883	9.18977	9.17897	9.17302	9.25154	9.13366	9.25733	8.91978	8.93221	8.52761	8.66354	8.90461	8.77351	8.55809	8.8422	8.7502	8.90657	9.07983	9.03076	8.79001	8.75365	8.67447	8.90592	8.98653	8.78519
	Funhe2EKm000089	HS24/P52 (100%P)	Q92598		0.0106834	0.057665	6.44E-08	5.63E-06	0.853248	0.91754		11.0855	11.2656	10.9018	11.3104	11.3419	11.0551	11.3505	11.3882	11.2736	11.4795	11.4511	11.3119	11.7403	11.6106	12.1119	11.4365	11.448	11.33	11.3615	11.3706	11.7343	11.1226	10.9991	11.1468	11.0724	11.1727	11.3678	11.1572	11.1047	11.5798	11.3144	11.5987	11.3651	11.5244	11.492	11.4434	11.1883	11.6459
	Funhe2EKm000090	Glucosamine-6-phosphate isomerase 1 (96%P)	P46926		0.333596	0.544263	0.153443	0.343978	0.154561	0.34556		8.34218	8.22039	8.22913	7.55409	8.00804	8.14343	8.45936	8.37508	8.72068	7.5651	8.61736	8.27685	8.88804	8.40554	9.94606	8.42604	7.89707	8.56606	7.84072	8.29926	8.23458	8.30732	8.86382	8.07114	7.66621	8.01987	8.75876	8.05789	8.12024	8.7491	7.98618	8.73851	8.2459	8.78266	8.35583	7.94401	8.78028	8.28785
	Funhe2EKm000091	Ubiquinol-cytochrome c reductase, complex III subunit VII, 9.5kDa (100%S)	O14949		0.066025	0.200703	0.072405	0.212972	0.985464	0.99141		10.5361	10.8557	10.6803	11.1312	10.8236	10.6276	10.764	10.3802	11.141	10.7424	10.7754	10.8132	11.1793	10.5331	11.0303	10.615	10.8889	10.6109	10.7493	10.6299	10.4874	11.0285	10.9073	11.3893	10.7624	10.887	11.214	10.754	10.7153	10.763	10.5527	10.7975	10.4945	10.9266	11.0081	10.8856	10.4838	10.8516
	Funhe2EKm000091l2	Growth/differentiation factor (72%P)	O60383		0.656812	0.797128	0.135206	0.318295	0.770942	0.86939		5.14541	3.59674	5.26288	4.74938	4.21473	5.8165	4.00382	5.00661	4.78318	4.61136	3.73407	3.86526	4.35883	4.18761	4.77962	3.80539	4.5478	5.56087	3.89732	3.73216	4.00012	4.67091	4.63862	3.90008	4.38539	4.17773	4.11302	4.51857	4.46532	4.1266	3.976	4.05383	3.99637	4.21742	3.82596	4.66446	3.90284	4.08167
	Funhe2EKm000092	NudC domain-containing protein (77%P)	Q6DC89		0.490231	0.677465	0.126824	0.305545	0.459334	0.654184		5.00356	6.04471	6.27777	6.404	6.06552	5.79894	5.63053	6.3017	5.33298	5.93949	6.32856	5.76487	6.06336	5.97532	6.28551	5.51531	5.55364	5.03929	6.42596	6.03751	6.20728	6.34221	6.22773	5.78288	5.3919	6.1343	4.86487	5.65213	5.33735	5.28372	6.32384	5.9362	4.53036	5.21916	5.4215	5.89902	6.14331	5.88456
	Funhe2EKm000093	Sosondowah ankyrin repeat domain family member A (100%P)	Q2M3V2		0.679585	0.811908	0.298141	0.510312	0.582887	0.74595		5.34546	5.33877	5.79256	6.13459	5.77024	5.89788	5.61179	5.2683	5.92176	5.8456	5.61772	5.04872	5.08918	5.66798	5.84627	5.86162	6.037	4.87217	5.78966	5.65398	5.36722	5.96625	5.56043	5.88628	5.77321	5.5825	5.5364	5.61069	5.74785	5.51413	5.38285	5.32015	5.24402	5.05386	5.99599	5.46477	5.54001	5.4515
	Funhe2EKm000094	Septin 8 (93%P)	Q92599		0.00362444	0.0265713	0.719729	0.837795	0.896406	0.941549		7.75359	8.27257	7.86227	7.77648	8.00658	7.16066	7.94773	7.97399	7.71317	7.96761	8.24972	7.8541	7.6162	8.32805	8.31349	7.97006	7.79108	8.02282	8.11808	8.17311	7.93244	7.86098	7.72862	8.42006	7.94468	8.11311	7.52467	7.74696	8.01377	7.92585	8.31707	7.91525	8.26509	7.8029	7.96315	7.87834	7.94546	8.18036
	Funhe2EKm000095	Cyclin-G1 (100%P)	Q16589		0.115212	0.287893	0.0402078	0.14386	0.109368	0.278451		14.1516	13.9694	13.6662	13.9307	14.1953	13.5484	13.9976	13.7373	13.8138	13.9983	13.9379	14.1935	14.0002	14.1322	13.7441	14.0501	14.1245	14.4437	14.4963	14.5778	13.8003	13.9657	13.8414	13.9678	13.9149	13.9994	14.1009	13.8258	13.6261	13.8537	13.8598	13.9956	13.7554	14.0847	13.9419	14.0737	14.5644	13.7426
	Funhe2EKm000096	Gamma-aminobutyric acid receptor subunit alpha-6 (98%M)	P48169		0.322359	0.533949	0.454453	0.65033	0.515918	0.69701		4.9155	5.72782	5.85617	5.63264	5.38888	5.29782	5.60387	5.58513	5.60173	5.57986	4.59905	5.03868	5.21108	5.65684	4.89288	5.82115	5.41118	4.91772	4.71508	4.867	4.9394	4.71926	5.2147	4.96311	5.58913	5.54571	5.71876	4.82931	5.1388	4.68965	4.70006	5.38449	5.58609	4.94431	5.10933	5.0513	5.09384	5.30118
	Funhe2EKm000097	NudC domain-containing protein (81%P)	Q8WVJ2		0.304804	0.516837	0.861246	0.92194	0.818678	0.897537		5.14982	5.0307	6.41317	6.13927	4.42821	5.62761	5.20077	5.00654	5.80316	5.40255	5.56477	5.26494	5.44614	5.1216	5.86274	5.22212	4.79828	5.03127	5.29522	5.7951	5.7534	4.75039	5.54585	5.08093	5.51295	5.46909	4.85064	5.60936	4.87445	4.73071	4.8753	5.02435	4.80992	4.99402	5.20871	4.84815	6.11792	5.17467
	Funhe2EKm000098	Uncharacterized protein			0.314457	0.526226	0.212375	0.418054	0.368863	0.577401		4.73865	4.78619	5.5016	5.28835	4.42193	5.31273	5.13487	4.9085	5.5704	4.78049	5.23891	4.65247	5.02966	4.56178	5.392	4.51431	4.45542	4.94814	4.66101	4.29841	4.61539	4.58868	5.31943	5.06819	4.6131	4.84041	5.19243	4.61237	5.17196	3.85866	5.27729	4.89653	4.50097	5.04829	4.31071	4.66498	4.64147	4.63095
	Funhe2EKm000099	Gamma-aminobutyric acid (GABA) A receptor, beta 2 (84%M)	P47870		0.90082	0.943986	0.122982	0.299802	0.837111	0.908386		9.69931	9.9033	9.0197	9.63809	9.89601	9.39303	9.80573	9.21768	9.54822	9.57147	9.25826	9.93795	9.57991	9.81988	9.96147	9.68577	9.80485	9.56682	9.45194	9.69824	9.29607	9.79614	9.54918	9.86443	9.7794	9.84781	9.46556	9.70051	10.0815	9.47114	9.46386	9.6369	9.65094	9.52374	9.66518	9.70786	9.34264	9.79785
	Funhe2EKm000100	ATPase, class V, type 10B (100%P)	O94823		0.799066	0.886448	4.08E-06	0.000150617	0.0709103	0.210117		8.28397	8.21657	8.09674	8.44611	8.5792	8.95641	9.09434	9.46498	9.16358	8.99157	9.39478	9.18696	9.60284	9.29326	10.1037	9.12389	8.76291	8.23893	8.35097	7.82087	10.3919	8.22065	8.01108	8.27349	9.04187	8.47851	9.33499	9.39212	8.76871	9.48839	8.82619	9.42045	9.63281	9.61588	9.63728	9.5033	8.20837	9.53417
	Funhe2EKm000101	Copper-transporting ATPase 1 (100%P)	Q04656		0.177722	0.376258	0.0781971	0.223991	0.888449	0.937461		8.58047	9.34674	7.88376	8.72341	8.66095	8.91607	9.38422	8.74289	8.96536	9.0666	8.8975	8.91734	9.15248	8.83116	9.08646	9.43246	9.0502	9.14868	8.85339	9.59637	8.87923	9.16463	8.53408	8.60772	9.2608	8.52872	9.19434	8.86886	8.65318	9.1876	9.59922	9.01291	8.97737	8.52248	9.24361	9.10979	9.50495	8.61205
	Funhe2EKm000102	Sideroflexin 1 (99%P)	Q9BWM7		0.930655	0.960935	0.918101	0.953838	0.622983	0.774397		8.65158	8.32115	7.46256	8.04146	8.53087	7.86911	8.52104	8.43782	8.01694	8.58329	8.54046	8.78584	8.07766	8.84184	8.93799	8.15634	8.33991	8.04591	8.42814	8.75066	7.5316	8.66685	8.18664	8.04954	8.32765	8.32299	8.44995	8.52985	8.25926	8.51849	8.20961	8.49102	8.73074	8.25442	8.28543	7.9219	8.43885	8.46852
	Funhe2EKm000103	Serine/threonine-protein phosphatase 2A catalytic subunit beta (100%P)	P62714		0.397966	0.60267	0.822419	0.89976	0.101176	0.264783		6.95521	7.15535	7.28286	7.49687	7.31301	7.13051	7.32624	7.2631	7.27053	7.53904	7.48355	7.04623	7.4226	7.49179	7.33295	7.3662	7.48378	7.61099	7.38813	7.41275	6.74	7.65868	7.00222	7.54875	7.36982	7.12363	6.71935	7.18086	7.55144	7.12759	7.11669	6.94858	7.47231	7.20063	7.14446	7.59	7.33762	7.08736
	Funhe2EKm000104	ATP synthase, H+ transporting, mitochondrial F1 complex, O subunit (98%P)	P48047		0.000224909	0.00335861	0.00103132	0.010506	0.741501	0.851257		12.1147	12.3072	12.131	12.6841	12.2719	12.14	12.3241	12.2091	12.2485	12.0688	12.3376	12.08	12.2811	11.9396	12.3306	11.9658	12.1946	12.2732	11.777	11.7132	11.985	12.6725	12.5129	12.6739	12.3028	12.3465	12.5515	12.3067	12.4303	12.1875	12.1638	12.1673	12.1921	12.304	12.4939	12.291	11.9095	12.2655
	Funhe2EKm000105	Chromosome 5 open reading frame (90%M)	Q7Z6I8		7.81E-05	0.00149224	0.487855	0.675756	0.59683	0.756228		9.22438	9.2128	9.03602	9.18842	9.33707	9.00253	8.92516	8.93099	9.23928	9.14054	9.14836	9.0991	9.39742	9.31163	9.23949	9.44575	9.25259	9.36656	9.35819	9.30893	8.52054	9.10253	8.52194	9.28066	8.69094	8.81511	8.54343	8.97304	8.94863	8.83837	8.93361	8.99408	8.66257	8.84425	8.85901	8.93162	9.12878	8.68071
	Funhe2EKm000106	Histone-lysine N-methyltransferase, H3 lysine-36 and H4 lysine-20 specific (83%M)	Q96L73		0.000676325	0.00768716	0.217632	0.424352	0.541871	0.715928		10.5228	10.7339	10.3375	10.5695	10.657	10.2936	10.7386	10.3725	10.3603	10.7413	10.729	10.7057	10.6297	10.9917	10.6361	10.6594	10.8508	10.5781	10.9448	10.9368	10.3313	10.5307	10.594	10.1395	10.7405	10.5501	10.551	10.4991	10.6656	10.6995	10.841	10.3732	10.7693	10.4374	10.6036	10.6159	10.9428	10.379
	Funhe2EKm000110	YrdC domain-containing protein, mitochondrial (99%S)	Q86U90		0.0425112	0.149595	0.529589	0.706853	0.685701	0.815926		4.38108	4.09037	4.97956	4.25171	4.1767	5.10187	3.97752	4.27691	4.56271	3.79849	4.24939	3.76458	4.0063	3.6793	4.06811	3.98183	4.11735	3.86297	4.00489	4.20422	4.13546	4.16206	4.49276	4.16581	4.46959	4.16389	4.08641	4.27291	3.91584	4.19368	4.30381	3.95685	3.9788	3.98089	4.17226	4.19494	4.09662	3.78541
	Funhe2EKm000112	Vertebrate phytanoyl-CoA hydroxylase (Refsum disease) (PHYH) (100%P)	A8E5P7		0.363378	0.572425	0.514345	0.695962	0.298825	0.510911		4.42716	4.31104	5.12662	4.73813	4.10249	5.63176	4.23625	4.90953	4.52991	4.61047	4.24918	4.21541	4.3627	4.29847	4.77124	4.58662	4.55207	4.2855	4.49259	5.18563	5.23583	4.0835	5.00943	4.65741	4.80801	4.03062	4.57925	4.07289	4.68665	5.66335	4.63668	4.48779	5.31285	4.64786	4.83071	4.45813	5.19136	4.89341
	Funhe2EKm000114	YrdC domain-containing protein, mitochondrial (100%C)	Q86U90		6.86E-05	0.00135352	0.0628469	0.194416	0.389461	0.595731		8.34522	8.66193	8.92754	9.39524	8.84018	8.89799	9.09548	8.75695	8.72377	8.654	9.17799	8.22824	8.49071	8.27718	7.88688	8.70883	8.49852	8.80226	8.55686	9.03484	8.87061	8.63848	9.15864	8.2237	8.5778	8.17739	7.53784	7.96931	7.98062	7.95216	8.3304	7.98341	7.61368	7.81955	7.38043	8.73588	9.00911	8.4073
	Funhe2EKm000115	YrdC domain-containing protein, mitochondrial (99%S)	Q86U90		0.000152998	0.00249146	1.00E-10	3.00E-08	0.938108	0.965314		6.04936	5.5063	6.18374	5.49712	6.12642	6.53796	6.90908	6.99678	6.8911	6.5284	6.6147	6.98225	7.8871	6.54155	7.59373	6.66301	7.04677	6.65084	6.96779	6.89129	8.01906	5.30916	5.87002	5.20003	5.06077	5.00673	6.59575	6.65151	5.82358	6.97573	5.87822	7.24024	5.66178	6.89447	7.0184	6.31572	6.48999	6.33542
	Funhe2EKm000116	ES1 protein , mitochondrial (100%P)	P30042		1.64E-05	0.000448306	1.59E-07	1.14E-05	0.437584	0.636506		6.14604	6.22923	6.96644	6.82364	6.7686	7.13817	7.25146	6.81362	6.99217	6.84952	7.4737	7.39013	8.97304	6.86545	7.4362	7.10787	7.523	7.39784	7.11533	7.44437	7.73785	5.67363	6.43702	6.19535	7.09828	6.60809	6.39445	6.61232	7.08685	8.88292	6.982	7.94656	7.6455	7.80448	8.70278	7.07966	7.96397	7.46058
	Funhe2EKm000117	Transport and Golgi organization protein (100%M)	Q15025		0.706221	0.829196	0.0966795	0.257038	0.431857	0.631726		4.53913	5.0905	5.38491	4.82376	4.32554	5.18494	5.30097	5.00841	4.53055	4.77953	4.49116	4.7998	4.45362	4.56835	4.53079	4.31304	4.63805	4.7917	4.1638	4.30029	5.02133	5.15042	4.74117	4.65401	5.4617	4.54682	4.84307	4.9352	4.57988	4.64157	4.54777	4.89555	4.709	4.3418	4.67646	4.66672	4.31838	4.80965
	Funhe2EKm000123	FERM and PDZ domain-containing protein (90%P)	Q5JV73		0.0204922	0.090803	0.210891	0.41633	0.00625258	0.0392255		7.96171	8.18603	7.99523	8.46188	8.56317	7.73104	8.16283	8.15842	8.02564	8.50769	8.06728	8.17251	8.11823	8.49752	8.30076	8.39912	8.23179	7.84378	7.79944	7.88129	7.89921	8.28055	8.0114	8.11736	7.83445	8.4505	7.98721	8.2322	8.52529	8.20339	8.19215	8.26012	8.13991	8.2541	8.24634	8.28181	8.2243	8.26135
	Funhe2EKm000124	Solute carrier family 25 member (100%P)	Q5H9E4		0.0194281	0.0876145	0.904469	0.94604	0.450786	0.647066		5.28095	5.55296	5.50108	5.4454	5.60612	5.31241	5.76129	5.18655	5.56972	5.0662	5.66337	5.26173	5.61037	5.87675	5.74167	4.98694	5.00561	5.22506	5.74304	5.72467	5.91145	4.96256	5.44774	5.79619	5.1359	5.22607	4.9891	5.5182	5.24063	5.50934	4.95827	5.77186	5.52597	4.97678	5.08758	5.46436	4.90449	4.71984
	Funhe2EKm000125	SLAIN motif-containing protein (100%P)	Q9P270		0.212978	0.418724	0.644801	0.789386	0.0135159	0.0680366		8.75	8.80251	8.76905	9.13741	8.96027	8.73	9.05289	9.02095	9.19057	9.03462	8.98563	9.03718	9.1565	9.2032	9.04907	9.28765	9.17809	9.22782	9.17973	9.17648	8.73211	9.0093	8.96889	8.85497	8.79161	9.09049	8.60611	8.90977	9.17207	9.13204	9.00859	9.04144	9.0363	8.84707	8.89769	9.10978	9.42022	8.97353
	Funhe2EKm000127	Uncharacterized protein	P62328		0.000549315	0.00657129	0.91211	0.95031	0.541341	0.715542		8.43329	9.01518	9.05624	9.8355	9.08084	8.84006	9.16041	9.1512	9.56656	9.26346	10.2048	9.23953	8.69387	8.81617	9.81303	9.02963	8.9304	8.7383	8.88677	9.43324	8.95066	8.35911	9.06868	8.67252	8.26833	9.22055	8.68068	8.75031	8.59059	8.33039	8.58931	9.06964	7.37717	8.76447	8.3074	8.49061	8.65822	8.95633
	Funhe2EKm000128	Zinc finger protein 711 (100%M)	Q9Y462		0.399438	0.603768	0.112225	0.283048	0.321073	0.532536		8.27472	8.43798	8.00622	8.12837	8.45728	7.85361	8.25378	8.03449	8.12729	8.37288	8.09581	8.30143	8.07474	8.85647	8.09929	8.1814	8.30723	8.2924	8.5191	8.77948	8.22923	8.36712	7.874	8.21705	8.15691	8.44091	8.29957	8.31199	8.49925	8.47203	8.31428	8.38222	8.46489	8.40783	8.29903	8.28565	8.3412	8.04119
	Funhe2EKm000129	BTB/POZ domain-containing protein KCTD8 (99%P)	Q96CX2		0.0343446	0.129409	0.00232934	0.0193178	0.0796119	0.226702		7.95403	7.6836	7.5342	7.36624	7.6426	6.8188	7.35511	7.04654	7.17619	7.74126	7.79826	7.99601	7.77501	7.8358	7.5241	7.58724	7.83779	7.79642	7.9007	8.18268	7.1905	7.62812	7.41083	7.66868	7.35105	7.41604	7.11187	7.54078	7.23016	7.49675	7.41218	7.91561	7.49889	7.59557	7.53684	7.26191	7.54091	7.44687
	Funhe2EKm000131	Rho-related GTP-binding protein RhoG (100%T)	Q6PE28		0.000124533	0.00213775	0.000358722	0.00477367	0.629023	0.778708		7.48838	7.42872	7.37962	7.70528	7.80165	7.6251	8.07084	7.50176	7.51921	7.88276	7.6919	8.08059	7.84968	8.33655	8.17768	7.90374	7.92361	7.79942	7.74276	8.19364	8.22469	7.7943	8.20136	7.67004	8.14685	7.96853	8.11607	7.98634	7.82676	8.16272	8.14949	8.21288	8.39274	8.22276	8.40591	8.06461	7.94929	8.06047
	Funhe2EKm000132	FH2 domain-containing protein (100%P)	Q9C0D6		0.0195424	0.0879543	0.0015014	0.0138913	0.122533	0.299158		7.06923	6.89939	6.65885	6.76116	6.62219	6.38414	6.77677	6.84846	6.92301	6.79115	6.92879	6.50945	7.18684	6.68085	6.63335	7.17796	6.80664	7.29874	6.78778	7.38929	6.76993	6.95096	6.70635	6.74659	6.61167	6.80085	7.05953	6.95168	7.609	6.74014	6.93478	7.35286	7.14407	7.50221	6.92438	7.45549	7.34144	7.43288
	Funhe2EKm000133	UDP-N-acetylglucosamine--peptide N-acetylglucosaminyltransferase 110 kDa subunit (94%T)	O15294		0.257577	0.468773	0.905247	0.946486	0.233582	0.442767		13.2235	13.371	13.1391	13.2903	13.3158	12.9888	13.479	13.1961	13.3162	13.4639	13.5153	13.3471	13.3133	13.4708	12.9473	13.3257	13.5967	13.1025	13.1639	13.08	12.7673	13.2107	13.187	13.2599	13.1831	13.1601	13.2618	13.1669	13.5668	13.1575	13.4391	13.3109	13.4498	13.3039	13.2345	13.3344	13.3961	13.3254
	Funhe2EKm000134	Uncharacterized protein			0.279536	0.491679	0.235127	0.444425	0.735785	0.847544		10.138	10.3349	9.46797	9.35492	10.1535	9.16087	10.1111	10.0732	9.56184	10.0702	9.97841	10.0669	9.28906	9.89771	9.03246	9.84428	9.94846	9.41124	9.7005	9.48582	9.41342	9.12209	9.34809	9.33019	9.93805	9.69407	9.96381	9.6986	10.3019	9.89633	10.3566	9.40168	10.3375	9.80781	10.0282	9.61748	9.6328	10.0282
	Funhe2EKm000135	Acidic repeat-containing protein (100%P)	Q96QF7		0.59853	0.757412	0.516946	0.697638	0.969309	0.982132		5.87189	6.01537	5.78318	6.34794	6.11398	6.4395	6.20566	6.20717	6.20862	5.74448	5.92571	6.26035	6.54047	5.49221	6.39234	5.86665	6.6026	6.49172	5.64763	6.09479	5.29713	5.34478	5.88387	6.05674	5.79098	5.51342	5.67771	6.10879	5.63083	5.95279	6.75702	5.55934	6.08802	6.35308	6.19266	5.26517	6.35998	6.20057
	Funhe2EKm000136	Centrin, EF-hand protein, 2 (100%P)	P41208		0.0396009	0.142436	0.0914824	0.248188	0.145205	0.332354		6.85995	7.05737	7.20164	7.72645	7.19071	7.11142	6.94014	6.98101	7.26946	7.15403	7.55674	7.03647	7.12504	6.93987	7.43716	7.22129	7.12189	7.00202	6.53027	6.80022	6.59057	7.53848	6.75797	6.53839	7.05642	7.09365	7.09487	7.16325	7.42704	7.45274	7.18303	7.21787	7.02072	7.00092	7.17972	7.62108	6.98234	6.98625
	Funhe2EKm000137	Sterol-4-alpha-carboxylate 3-dehydrogenase, decarboxylating (98%P)	Q15738		1.45E-05	0.000407198	0.324039	0.535369	0.361488	0.570557		6.62592	5.66702	6.38783	6.22014	6.12783	5.73259	6.4041	6.32801	5.80981	5.92218	6.02872	5.1841	6.18885	6.71419	7.23873	6.37733	6.80404	6.83353	5.8945	6.07611	6.57541	5.90169	6.12444	6.19404	6.24925	5.85924	7.55503	6.6521	6.38868	6.6248	6.43204	7.17284	6.24465	7.28264	7.2673	7.0703	6.52864	6.49846
	Funhe2EKm000138	Zinc finger protein (77%T)	Q9JKS4		0.311469	0.523339	0.936938	0.964576	0.443758	0.641363		8.59606	8.81063	8.21915	8.48599	8.8098	8.70943	8.75587	8.64258	7.97245	8.51895	8.54174	8.39438	9.10636	8.60126	8.84549	8.5045	8.49269	8.16887	8.21655	8.50505	9.07709	8.64668	8.87335	8.45468	8.62814	8.70042	9.31461	8.70578	8.47265	8.46877	8.52708	8.55731	8.49725	8.2277	8.64723	8.12349	8.48689	8.71319
	Funhe2EKm000139	Myelin proteolipid protein (100%P)	Q5U0F3		0.0871721	0.24052	0.722464	0.839404	0.75452	0.859155		6.90282	7.06637	6.16644	5.8651	6.56071	6.25559	6.54574	6.13047	6.36724	6.40541	6.56786	6.52451	7.1802	6.64329	6.08661	6.22251	6.20451	6.26645	6.79309	6.54535	6.28175	6.28855	5.84936	6.1199	6.59224	6.1052	5.59627	6.88808	6.33859	6.22085	6.23395	6.13207	6.819	6.08107	6.19055	5.26273	6.15467	6.51969
	Funhe2EKm000140	Alpha-(1,3)-fucosyltransferase (100%P)	Q495W5		0.00578011	0.0371776	0.155192	0.34635	0.227144	0.435378		7.67587	7.78937	6.88412	7.42896	7.2602	7.20226	7.65561	7.40464	7.36476	7.5096	6.75661	7.70109	7.78072	7.61739	6.82465	7.81288	8.03179	7.55041	7.68425	7.76998	7.45316	7.35796	7.25936	7.56459	7.68541	7.04568	6.95478	7.51445	7.26101	7.4286	7.82241	7.59939	7.47554	7.56904	7.97868	7.12252	7.6756	7.4343
	Funhe2EKm000141	RAB9B, member RAS oncogene family (100%P)	Q9NP90		0.000682243	0.00772531	0.0657687	0.200252	0.852628	0.91711		5.86889	5.9549	5.99064	5.42511	5.65882	5.1786	6.05988	6.18017	5.44001	5.6644	5.59301	5.68104	5.68651	6.11327	6.03632	6.01196	6.27638	5.42177	6.04163	5.85991	5.72895	4.82552	5.28511	5.4778	5.45141	5.28364	5.51817	5.65223	5.33647	5.39163	5.5465	5.63572	5.52384	5.34258	5.5145	5.08609	5.62617	5.52707
	Funhe2EKm000142	Protocadherin-20 (100%P)	Q8N6Y1		0.388666	0.595164	0.000850681	0.00909761	0.69697	0.82315		6.73357	6.76561	6.0783	5.99987	5.64813	5.85356	6.23816	6.99783	7.13523	6.62907	6.84166	6.75237	6.87161	5.74147	7.10212	6.50988	6.17796	5.80598	6.71924	6.34035	7.0167	6.57461	6.17209	5.91135	5.90333	6.74167	6.99698	6.5651	6.64223	6.78903	6.64371	7.04398	6.84478	6.87946	6.84522	6.57074	5.72185	6.73898
	Funhe2EKm000143	Regulator of cell cycle RGCC (85%M)			0.60317	0.760961	0.000275096	0.00391762	0.00675683	0.0415916		8.19923	8.11521	7.99143	8.23367	8.32156	7.8185	7.68229	7.72374	7.5933	7.86623	7.46553	7.51825	7.10273	7.38678	7.05612	6.93829	7.6315	7.61869	7.05433	7.19395	7.94	7.73956	8.07163	7.79283	7.51906	7.75553	7.71234	7.59053	7.67779	7.76084	7.56876	7.42516	7.37641	7.4383	7.3622	8.04057	7.22466	8.08396
	Funhe2EKm000144	Neuroligin-3 (100%P)	Q9NZ94		0.152489	0.342723	0.975771	0.985736	0.526109	0.704338		8.32151	8.20244	7.46879	7.98968	7.90662	7.66873	7.98494	7.57389	8.00044	8.11897	8.05436	8.23223	7.4157	8.0753	8.15521	8.06682	8.54188	8.16491	7.93482	8.71054	7.64859	8.04172	7.51119	7.91947	8.06448	8.35537	7.43157	7.88736	8.4671	7.55132	7.94876	7.81762	8.2579	7.87826	7.98805	7.85876	7.7235	7.7983
	Funhe2EKm000147	Glutamate receptor, ionotropic, AMPA 3 (100%T)	P42263		0.194482	0.397091	0.568083	0.735119	0.308383	0.520494		9.84592	10.2508	9.48274	10.1798	10.1152	9.6497	10.081	9.63289	10.1125	9.99062	9.98576	10.0912	9.77831	10.2096	10.0053	9.87522	10.0386	9.72174	9.73696	9.98816	9.83961	10.099	9.64003	9.85565	9.645	10.2785	9.72724	9.89265	10.4488	9.60459	9.90778	9.87563	9.80353	9.62396	9.79996	9.92329	9.69716	9.78994
	Funhe2EKm000148	Ectodysplasin-A (99%M)	Q92838		0.838569	0.909255	0.65841	0.798196	0.559959	0.729119		7.04556	7.19334	6.18273	6.22686	6.35026	6.04051	6.41436	6.65652	6.08016	6.64819	6.14335	6.50183	6.80991	6.77822	6.05172	6.84987	7.03213	6.789	6.12121	6.63394	5.61072	6.42453	6.57327	6.49632	6.99232	6.5651	6.70413	6.8095	6.39253	6.9147	6.78367	6.54892	6.80293	6.38348	6.93009	6.46313	6.15583	6.56184
	Funhe2EKm000150	Leucine-rich repeat-containing protein (100%P)	Q14392		0.842757	0.911613	0.00581096	0.037316	0.524609	0.703037		4.02287	4.30291	5.12755	4.42008	4.75125	5.42426	3.87082	5.09083	5.34595	4.31248	4.42093	3.72606	4.35019	4.46536	3.8589	3.80539	4.44644	4.96195	4.07478	4.09127	4.91191	4.8458	4.67301	4.43147	4.97359	4.30836	4.73787	4.19278	4.33873	3.70368	4.3419	4.17178	4.13396	3.93928	4.08286	4.33404	4.18982	4.20264
	Funhe2EKm000152	Gap junction beta-1 protein (100%T)	P08034		0.227235	0.435451	0.0185939	0.0847996	0.0799518	0.227325		5.77947	5.34432	5.62149	6.51821	6.00513	6.1547	5.12938	5.72545	5.45588	5.71876	5.16685	5.27139	5.49288	5.1058	5.46883	5.33833	5.95072	4.78345	4.05293	5.07964	5.80821	5.93733	5.54548	5.64773	5.81553	5.11746	5.9212	5.58462	6.74986	6.10305	5.73204	5.68431	5.91961	5.06914	5.78659	5.02206	4.60558	5.43073
	Funhe2EKm000153	Gap junction alpha-3 protein (100%T)	Q9Y6H8		0.103479	0.268746	0.633161	0.781086	0.717026	0.836141		8.66383	8.34856	8.46296	9.08542	8.44224	8.34219	8.23718	8.59913	8.8072	8.90384	8.69444	8.79366	8.7352	8.58574	7.57206	8.67848	9.24381	8.6096	8.63081	8.44701	8.07367	8.18867	8.54261	8.58004	9.03416	8.43944	8.77376	8.35255	8.84677	8.75704	8.6014	9.1414	8.67902	9.30168	8.73321	9.19712	8.66393	8.87843
	Funhe2EKm000154	Vacuolar ATPase assembly integral membrane protein VMA21 (100%P)	Q3ZAQ7		0.0121723	0.0631187	0.00801398	0.046943	0.0810401	0.229429		7.63562	7.6153	7.42604	7.4762	7.59617	7.95758	7.735	7.63615	7.76667	7.72979	7.89839	7.7602	8.13516	7.8633	8.05746	7.98733	7.6925	8.05257	8.0878	8.27797	7.70668	8.2062	7.56417	8.26202	7.87106	7.97699	8.06719	7.9067	7.76529	7.69003	7.57272	7.77166	8.07391	8.0229	8.01724	7.7621	8.12835	8.12272
	Funhe2EKm000155	G protein-coupled receptor 34b (97%P)	P49286		0.0635111	0.195736	0.0296882	0.116973	0.304915	0.516948		4.5368	4.91528	5.12909	5.1125	4.42124	5.73155	4.67644	5.00724	5.27298	4.69945	4.54763	4.40457	5.64903	4.71668	4.7067	5.34415	4.86814	4.39713	4.74171	5.07541	5.74253	4.9625	5.02097	5.06689	4.80954	4.92652	5.19056	5.0713	5.09879	5.19496	4.80953	5.47361	5.16827	5.30295	4.75022	5.00871	5.19528	5.22101
	Funhe2EKm000157	E3 ubiquitin-protein ligase NEURL1B (100%P)	A8MQ27		0.233406	0.442583	0.837329	0.908517	0.553058	0.724003		8.20037	7.64864	7.40916	7.11363	7.6756	7.06259	7.64012	7.37756	6.78072	7.8163	7.43908	7.48828	7.22684	7.29051	7.23024	7.36868	7.61647	7.54628	7.19201	7.42195	7.32315	7.8214	8.06577	7.25791	7.96256	7.26322	7.32972	7.54171	7.81512	7.84921	7.6816	7.62166	7.99265	7.60435	7.7371	7.09029	7.41177	7.63025
	Funhe2EKm000158	Dual specificity protein phosphatase (100%P)	Q13115		0.000453468	0.00567526	0.443824	0.641418	0.485403	0.673931		9.32967	10.0715	9.52453	9.18526	9.74538	9.20959	9.44793	9.51592	9.70097	9.32948	9.55385	9.19827	9.7709	9.62159	8.76711	9.01504	9.35671	9.63468	9.94056	9.7094	10.2666	9.81424	9.36842	9.83459	9.71384	9.38938	9.38236	9.66015	9.40676	9.34564	9.4181	9.49241	8.80434	9.54829	8.97765	10.6296	9.39545	9.11951
	Funhe2EKm000159	Endoplasmic reticulum-Golgi intermediate compartment protein (100%T)	Q969X5		0.00312953	0.02398	4.41E-06	0.000159705	0.0397286	0.142767		7.72251	7.80795	7.42861	7.28116	7.53587	7.2224	7.65354	7.38011	7.72257	7.52061	7.60736	7.66249	7.81241	7.71839	7.48937	8.20611	7.99458	7.75294	7.95513	8.40181	7.94656	7.5535	8.25339	7.89355	8.17894	7.46158	7.6751	7.84758	7.73211	7.98388	7.73199	8.45311	7.84398	8.40994	8.05583	8.20731	8.07429	8.09657
	Funhe2EKm000160	Fms-related tyrosine kinase 4 (100%P)	P35916		0.429368	0.629533	0.501731	0.686293	0.82725	0.902435		8.05763	7.9784	7.50162	7.55364	8.13459	7.94042	7.94467	7.88858	7.56765	7.3981	7.94913	7.82459	7.94553	7.92383	7.40857	7.58589	7.91252	8.47853	7.49145	8.14856	7.23787	8.04115	7.92559	7.76915	7.89913	7.39591	7.8392	8.03664	7.8472	7.76435	7.64238	7.35422	8.06292	7.55648	7.78044	7.78659	7.61633	7.8142
	Funhe2EKm000162	#N/A	#N/A		2.44E-06	0.000101992	0.165659	0.360502	0.374827	0.582883		8.05819	8.19666	7.71231	8.63662	8.18152	8.5722	8.5114	8.22987	8.31743	8.32858	8.35727	8.20819	8.22037	8.03274	8.48446	8.20141	8.3729	8.33858	8.26914	8.22472	8.1863	8.32252	8.41915	7.75278	7.67298	7.88603	8.26798	8.2084	7.7176	8.07835	8.12916	7.79429	8.07442	7.66892	8.08725	7.33694	8.30414	7.73187
	Funhe2EKm000163	Neuropeptide Y receptor type (100%P)	Q6PR57		0.113373	0.284803	0.326003	0.537129	0.480797	0.670402		4.53685	4.31058	5.26422	4.48819	4.76363	5.42926	4.22978	4.56336	4.7844	3.79849	4.63329	3.99048	3.91871	4.18651	3.86026	4.68997	4.71684	4.39731	4.82025	4.63109	4.96961	4.50038	4.74564	4.83071	4.80928	4.31169	4.46629	4.7819	5.53897	4.45189	4.64147	4.17618	4.13928	4.54924	4.20365	5.71915	4.82233	4.53593
	Funhe2EKm000164	PRELI domain-containing protein 1, mitochondrial (100%P)	Q9Y255		0.106294	0.273615	3.71E-06	0.000139897	0.544389	0.717925		9.85924	10.1699	9.72826	9.81255	10.4033	9.68159	10.1985	9.89319	10.1344	10.0137	9.97885	10.0792	10.3616	10.2768	10.4075	9.88386	10.1324	10.4903	10.481	10.3693	10.01	10.2828	10.061	9.96348	9.8662	9.81814	10.5106	9.87753	9.865	10.0487	9.60566	10.2307	10.357	10.2724	10.4256	10.3885	10.7845	10.2352
	Funhe2EKm000165	Max dimerization protein (100%P)	Q9BW11		0.000349778	0.00469042	0.636264	0.783395	0.200799	0.404404		6.81082	6.99204	7.46909	6.80745	7.11608	7.29207	7.26991	7.25308	7.41968	6.92528	7.73896	7.00658	7.28357	7.53368	7.682	7.14615	7.06158	7.99681	7.99333	7.85139	6.21059	7.10386	7.05647	7.22504	6.92235	6.80523	7.00427	7.02925	6.64827	6.68284	7.04233	6.62037	6.59299	6.04878	6.39403	6.66057	7.64603	6.17881
	Funhe2EKm000166	Family with sequence similarity 193, member B (100%M)	Q96PV7		0.0513632	0.169959	0.0178014	0.0822549	0.63126	0.780046		8.28456	7.63361	7.55104	8.07903	8.05642	7.67341	7.88583	7.55004	7.61355	7.92297	8.33157	8.56217	7.91142	8.40831	7.90351	8.12483	8.16127	8.12516	8.35411	8.34929	7.77741	7.56827	7.78384	7.49537	8.14119	8.12115	7.5137	8.01711	7.75256	7.99213	8.35975	8.0273	8.57142	8.02641	8.08147	7.62855	8.18736	7.96068
	Funhe2EKm000167	DEAD (Asp-Glu-Ala-Asp) box polypeptide (100%P)	Q9BUQ8		2.09E-06	9.00E-05	0.000270478	0.00386088	0.579801	0.743665		9.13687	9.07647	9.15822	9.31376	9.12836	9.06644	9.43941	8.89708	9.22388	9.27634	9.40074	9.30746	9.50968	9.4088	9.4521	9.31446	9.27839	9.59797	9.5384	9.3107	9.34795	8.88487	9.26044	8.86159	9.01673	8.92062	9.10667	9.12648	9.05817	9.15567	9.24234	9.21995	9.02655	8.97254	9.07407	9.09478	9.08763	9.05161
	Funhe2EKm000168	Vertebrate insulin receptor substrate 1 (IRS1) (100%P)	Q7L591		0.353944	0.563365	0.603586	0.76123	0.0734363	0.215082		4.30287	4.40141	5.38689	4.03323	3.83402	4.89362	4.23068	4.68777	4.66288	4.61225	4.35682	4.9279	4.76934	4.18761	3.99647	4.41715	4.35654	4.39805	3.74541	3.98595	4.27765	4.50057	5.24832	3.90008	4.71418	4.31155	3.97222	3.93521	4.21658	4.12663	3.8283	3.92128	3.99628	4.44815	3.96338	4.07288	3.90284	4.0817
	Funhe2EKm000170	Unc-5 A (C, elegans) (100%M)	O95185		0.00822969	0.0478258	0.237025	0.44645	0.309588	0.521404		8.36304	7.99251	7.59815	8.04121	8.07273	7.72865	8.32895	7.1012	8.04934	7.74288	7.77661	8.38529	7.61735	8.47555	7.37178	8.49921	8.16293	8.19464	8.94406	8.69606	7.65217	7.6425	8.59684	8.19438	7.58557	8.07183	7.95808	7.99948	7.88977	8.06559	7.93434	7.97584	8.00644	8.25868	8.05633	8.21721	8.49492	8.11863
	Funhe2EKm000171	PDZ and LIM domain 7 (enigma) (100%T)	Q9NR12		0.0776912	0.223238	0.000352151	0.00471466	0.112201	0.283046		11.9761	12.2159	12.2181	12.3523	12.3047	11.818	11.9142	11.9866	12.0781	11.8768	12.1774	11.9167	11.8709	11.7441	11.4552	11.655	11.7476	11.9085	12.116	11.7987	11.8354	11.7654	12.1133	11.8387	12.1089	12.164	11.8702	11.714	11.4955	11.898	11.6426	11.7678	11.4086	11.4784	11.7262	11.8166	11.5545	11.3118
	Funhe2EKm000172	Clathrin light chain B (100%P)	P09496		0.00034489	0.00464312	0.0994648	0.261747	0.0157048	0.0755485		10.0963	9.78604	9.78987	10.1423	9.89806	9.33851	9.87506	9.84845	9.84144	9.99506	10.3375	10.0415	10.2686	10.0829	10.4398	10.0646	9.9242	9.91268	9.91704	10.1353	10.1716	9.73611	10.0169	9.92674	9.65399	9.80814	9.9874	9.83662	9.80535	10.0907	9.93415	10.0845	9.64751	9.77609	9.89549	9.73877	9.73629	9.67871
	Funhe2EKm000173	HIG1 hypoxia inducible domain family, member 2B (100%M)	Q9BW72		0.0495645	0.166098	0.102536	0.267123	0.0383149	0.139238		8.80937	8.46152	9.18875	9.67034	9.01799	8.45844	8.8054	8.99117	9.30815	9.1041	9.00197	8.98152	9.14569	9.03701	8.99066	9.35964	9.25786	8.52512	8.70193	8.44888	9.28797	9.16464	8.8954	9.13253	9.36065	8.84558	8.95476	8.71808	8.59916	9.17806	8.9966	9.28384	9.21329	9.19638	9.34369	9.8167	8.69777	8.82716
	Funhe2EKm000174	Ankyrin repeat and KH domain-containing protein (100%M)	O75179		0.304736	0.516782	0.013065	0.0664596	0.924724	0.957669		11.9736	12.1015	11.2173	11.3043	11.9073	11.2561	12.032	11.7712	11.6258	12.0048	11.9561	12.0175	11.9517	12.2326	11.8441	11.8963	12.1603	11.9854	12.3425	12.2299	11.8127	11.9325	11.529	11.5653	11.8531	11.9273	11.9937	11.7775	11.863	11.9754	11.8438	11.9594	11.9139	11.8292	11.9276	11.7938	12.0141	11.7687
	Funhe2EKm000175	Heterogeneous nuclear ribonucleoprotein H (92%P)	P31943		0.00183404	0.0160798	7.46E-07	4.01E-05	0.178007	0.376638		9.53725	9.77133	9.79216	10.1648	9.60667	9.46997	9.88663	9.84469	10.0146	10.0084	10.4369	10.059	10.2966	10.0157	10.3233	10.1383	10.1611	10.2137	10.4205	10.4503	9.79276	9.50128	9.46613	9.57757	9.78448	9.23275	9.87048	9.65943	9.5767	10.0244	10.0519	10.1076	9.80664	9.97308	9.85481	9.98435	10.1169	9.89262
	Funhe2EKm000177	RUN and FYVE domain-containing 1 protein (100%P)	Q96T51		1.43E-07	1.06E-05	0.231444	0.440196	0.371607	0.579821		7.91436	8.22193	8.25479	7.8404	8.1206	7.57809	8.25729	8.49693	8.24517	8.06431	8.50446	8.27794	8.30669	8.0622	8.45182	8.30734	8.24209	8.39533	8.89103	8.71462	8.0016	8.12338	7.87599	7.96292	8.07925	8.24876	7.92332	7.75171	8.11973	7.86487	7.91625	7.68857	7.96195	7.51294	7.84987	8.27751	8.21696	7.55325
	Funhe2EKm000178	Proheparin-binding EGF growth factor (100%P)	Q99075		2.95E-08	3.04E-06	0.0117925	0.061725	0.0143792	0.071057		8.39916	8.53663	8.7944	8.20822	8.60736	8.06529	8.58278	8.39779	8.36995	8.00839	8.34044	8.47039	8.71448	8.83937	8.01736	7.77369	8.49617	9.61851	10.0302	9.5739	8.76021	8.06992	8.17796	7.87734	8.24641	7.95334	8.03196	8.19345	7.53255	8.36411	8.04285	7.26485	7.60956	7.74006	8.14471	8.00752	8.37172	7.81935
	Funhe2EKm000180	Arf-GAP domain and FG repeat-containing protein (100%P)	O95081		0.0267083	0.108962	0.157148	0.348818	0.587226	0.749241		8.83862	8.78939	8.81665	8.63717	8.77515	7.72522	8.67722	8.49355	8.0209	8.55919	8.83707	8.50787	8.2099	8.46918	7.17355	8.22828	9.32039	8.86928	9.32517	9.0222	5.87382	8.20358	8.30148	8.11533	8.69478	7.96365	8.39723	7.95814	8.12578	8.7003	8.2729	7.24024	8.49406	7.79688	8.45156	6.79207	8.94582	8.12155
	Funhe2EKm000181	Required for meiotic nuclear division 5 B (100%P)	Q96G75		0.138437	0.322819	0.117459	0.29121	0.737814	0.848875		8.33204	8.60131	8.5598	8.20385	8.63399	8.34866	8.50671	8.39291	7.98306	8.44813	8.3163	8.71834	8.18018	8.85846	8.43286	8.27055	8.4531	8.29791	8.60625	8.44082	8.51115	8.39026	8.4019	8.28944	8.23803	8.5542	8.57157	8.38313	8.05907	7.8286	8.31005	8.36177	8.23178	8.58077	8.0318	8.63351	8.00003	8.43727
	Funhe2EKm000182	NEDD4-binding protein (98%M)	O15049		1.07E-07	8.46E-06	0.403314	0.60707	0.228523	0.436939		8.10189	8.82451	8.2415	8.19971	8.40358	7.72452	8.13048	7.8846	7.90895	8.48739	8.27901	8.18006	8.02752	8.30187	8.21343	8.20272	8.44299	7.84067	8.17829	8.8717	8.13026	7.50253	7.47258	7.74274	7.94225	7.95437	8.28609	7.88354	8.07584	8.05765	8.26723	7.5252	7.85259	7.96526	7.92728	7.82227	7.98943	8.18052
	Funhe2EKm000183	Platelet-derived growth factor receptor protein (100%P)	Q15198		0.000363805	0.00482591	0.352491	0.561994	0.783422	0.876815		7.30924	7.94029	7.40475	7.53225	8.15002	7.11532	7.13674	7.38335	6.91135	7.20346	6.77479	7.14199	7.63539	7.41072	6.45267	7.22791	7.43602	7.86418	6.97539	7.56236	6.62383	7.62802	8.21178	7.92766	8.10935	7.55776	7.48302	8.32114	7.82169	7.76638	7.50004	7.88191	7.3983	7.46665	8.27153	7.34007	7.83486	6.4592
	Funhe2EKm000184	Y+L amino acid transporter 2 (100%P)	P52569		0.275087	0.487139	0.233741	0.442945	0.126914	0.305641		10.1831	10.0386	8.17103	8.26892	10.2227	9.42958	9.64075	9.7389	8.90604	9.98455	9.05792	10.2131	10.027	9.71995	10.6038	8.99392	8.81743	8.89119	7.74708	8.69046	10.3012	9.36833	9.42608	9.7978	9.71342	9.87384	9.44422	9.51343	8.40636	9.35972	9.23839	10.0574	9.53246	10.7597	9.75379	9.98344	8.61164	10.5446
	Funhe2EKm000185	Annexin A6 (100%P)	P08133		0.0463886	0.15881	0.00817103	0.0475955	0.615771	0.769562		10.4687	11.0794	10.3005	10.3832	10.8701	10.198	10.5324	10.2904	10.1402	10.5077	10.802	10.7328	10.2499	10.496	9.4588	9.97141	10.9095	11.0972	11.1674	11.3761	10.1392	10.7337	10.3096	11.0445	10.631	10.0789	10.3877	10.1445	10.0952	10.4193	10.3611	10.4927	10.2292	10.9092	10.3432	10.0524	10.8837	10.2732
	Funhe2EKm000186	TNFAIP3-interacting protein (100%P)	Q15025		3.40E-05	0.00079095	0.00105748	0.0107124	0.333862	0.544512		10.3765	10.3452	9.75411	10.1967	10.3992	9.92915	10.4201	10.2939	10.1822	10.5185	10.3521	10.5763	10.3636	10.9087	10.5359	10.4426	10.523	10.4057	10.9557	10.8451	10.8818	10.2099	10.1524	9.87525	10.0483	10.1577	10.3797	10.5677	10.2314	10.3878	10.378	10.2178	10.0619	10.1676	10.216	10.7026	10.2906	9.94216
	Funhe2EKm000187	Glutathione peroxidase 3 (plasma) (86%M)	P22352		0.020695	0.0914265	2.41E-05	0.000603167	0.653813	0.795167		9.56332	9.52661	9.35053	9.38917	9.14305	9.43043	9.06915	8.8284	9.19214	9.07308	9.2607	8.64583	9.27147	9.06346	7.56149	8.17517	8.73152	8.11604	7.8212	8.71915	9.23154	9.29258	9.34628	8.91765	8.53711	9.09617	9.05318	9.14079	8.89485	8.71306	8.86849	8.57205	8.37431	8.14767	8.65841	8.65427	8.5007	8.25727
	Funhe2EKm000188	Dynactin 4 (p62) (100%P)	Q9UJW0		0.0015499	0.0142087	0.537585	0.712999	0.175191	0.373182		9.78935	10.0336	9.52342	9.9042	10.0173	9.80586	9.89067	9.57636	10.0398	9.92404	9.77851	9.89679	10.0663	9.91645	10.0712	9.86247	9.7908	10.1835	9.98908	9.99416	9.75004	9.87493	9.864	9.92089	9.62372	9.67045	9.97677	9.82795	9.65021	9.73702	9.82613	9.92918	9.59276	9.94397	9.92452	9.73239	9.96214	9.80505
	Funhe2EKm000189	Synaptopodin 2 protein (71%M)	Q8N3V7		0.170771	0.367458	0.0267434	0.109057	0.478508	0.668823		8.78578	9.13622	7.57867	7.76331	8.62709	9.05848	8.54784	8.2502	7.59504	8.1669	7.98359	7.94405	7.84244	8.39307	6.99254	8.57393	8.16024	7.84937	8.18461	7.51147	7.22721	8.6112	8.75543	7.79152	8.71422	8.85967	8.97549	8.0718	7.96768	8.99592	8.5328	7.74783	8.57626	7.93429	8.34625	7.36364	8.22122	8.20339
	Funhe2EKm000190	Uncharacterized protein (85%P)			0.0643844	0.197398	0.440215	0.638399	0.723271	0.839965		6.54099	7.19038	6.67933	5.81326	6.88741	6.81062	6.96226	6.76469	6.363	6.7784	6.24703	6.79823	6.56963	6.31934	5.76167	6.96908	6.59123	6.54685	6.59258	6.83731	5.23412	6.98464	6.91439	6.95969	7.10793	6.94356	7.20723	7.22361	6.59266	7.00169	6.67798	6.52678	6.82338	7.03916	6.99922	5.5729	6.77243	6.98303
	Funhe2EKm000191	Tetraspanin-17 (100%P)	Q96FV3		0.0343857	0.129473	0.145105	0.332226	0.400561	0.604746		7.55109	7.60731	7.30622	7.11844	7.39272	7.35145	7.73496	7.50357	7.08025	7.53911	7.25706	7.77796	7.12196	7.82451	7.16271	7.14807	7.4847	7.43932	8.22865	7.80275	7.86059	7.18284	7.50832	6.94416	7.56013	7.26311	7.40293	7.20105	7.11632	7.57784	7.58926	7.34013	7.22882	7.16731	7.61122	6.9528	7.32878	7.31916
	Funhe2EKm000192	Melanin-concentrating hormone receptor (100%T)	Q99705		0.681267	0.813018	0.353045	0.562507	0.557679	0.727438		5.57241	5.14281	5.96462	5.17022	5.64821	6.31778	5.7615	5.90292	5.69821	5.80989	5.34384	5.76097	5.64975	5.50001	4.53481	5.7513	5.75371	5.02276	5.32863	5.02004	5.04388	5.45937	5.72749	5.20742	5.51884	4.74872	5.31475	5.78103	5.2409	5.13782	5.21808	5.56442	5.47306	4.90126	4.67296	5.28645	5.37874	6.03619
	Funhe2EKm000193	Catenin (cadherin-associated protein), alpha 1, 102kDa (87%P)	P26232		0.0488168	0.164308	4.02E-10	9.23E-08	0.0379172	0.138233		11.727	11.7703	11.0519	11.4288	11.6863	11.2616	11.7799	11.608	11.5009	11.5524	11.5781	11.6841	11.8206	11.7752	11.8696	11.6711	11.7075	11.9298	12.1687	11.9818	12.2319	11.7717	11.5443	11.5895	11.6305	11.5373	11.723	11.7434	11.5557	11.9765	11.7482	11.9649	11.8445	12.0965	12.0218	11.808	11.9331	11.9583
	Funhe2EKm000194	Leucine-rich repeat transmembrane neuronal protein 2 (100%T)	O43300		0.0564239	0.181038	0.533712	0.709996	0.5319	0.708627		8.20068	8.02323	7.34986	7.5736	8.22341	7.327	7.91675	7.76453	7.73096	7.90133	7.57696	8.30787	7.79811	8.17777	7.8904	7.99078	7.83446	7.77791	7.98839	8.14887	8.2501	8.25062	7.79997	8.29053	8.27731	8.27781	8.14835	8.28375	8.37892	8.04674	8.0015	8.07084	8.08358	7.98765	8.09883	7.9297	8.03472	7.92747
	Funhe2EKm000198	Beta-synuclein (100%M)	Q16143		9.99E-05	0.00180887	0.969093	0.982033	0.234684	0.443983		10.5965	10.9577	10.9268	11.3695	10.9598	10.4075	10.9981	10.5435	10.9991	10.9605	11.3956	11.2861	11.1364	11.5522	11.2564	10.8575	10.8444	10.8811	11.3224	11.3278	10.5281	10.8196	10.9006	10.6461	10.7045	10.9522	10.3265	10.6478	10.9959	10.4764	10.6993	10.6797	10.5616	10.1967	10.6107	10.9834	10.6549	10.6301
	Funhe2EKm000200	G protein regulated inducer of neurite outgrowth (100%P)	Q7Z2K8		0.277785	0.489934	0.790445	0.881202	0.463168	0.657201		8.15327	8.3727	7.7789	8.70923	8.58969	7.99213	8.25028	7.72451	8.11328	8.37769	8.00423	8.12089	8.31671	8.60699	7.5764	8.43183	8.17608	8.32219	7.82626	8.48579	8.24115	8.37532	8.12136	8.39238	7.89485	8.26985	8.14803	8.39275	8.68236	7.972	8.23179	8.45575	8.27345	8.33998	8.3847	8.58406	7.90138	8.31281
	Funhe2EKm000201	Cadherin-related family member (80%P)	Q9BYE9		0.20522	0.409654	0.142998	0.329261	0.351046	0.560691		10.0481	10.2393	9.77478	9.18671	10.101	9.93788	10.2885	10.5526	10.4735	9.57125	10.9356	10.5586	10.0417	10.3827	12.0895	9.90537	9.51632	8.97961	9.52485	9.44537	11.4692	10.4499	10.032	10.408	9.27893	10.7319	10.7125	10.5819	9.9897	10.5871	9.91382	10.4995	11.0735	10.0333	10.4958	10.7553	9.23616	10.305
	Funhe2EKm000202	RING finger protein (100%M)	Q7L0R7		0.000178933	0.00282136	0.442063	0.63994	0.727767	0.842708		10.0192	10.2221	9.79086	9.95784	10.3874	9.81385	10.3582	9.15502	9.7578	10.2185	9.56584	10.3247	10.0903	10.7077	9.67286	10.0798	10.151	10.1827	10.9058	10.8606	9.34524	9.90595	9.88351	9.82301	9.64749	9.90004	9.6573	9.85517	9.89979	9.66453	9.90203	9.70542	10.1225	9.307	9.67949	9.85537	10.1172	9.70923
	Funhe2EKm000203	Fas associated factor family member (100%P)	Q96CS3		3.90E-05	0.000877245	4.79E-06	0.000170271	0.355111	0.564515		8.92083	8.45186	8.30346	8.63445	8.7223	7.98276	8.53057	8.48323	8.58414	8.64139	8.867	9.17116	8.92537	9.24273	8.87553	8.835	8.60836	8.85267	9.27264	9.16832	8.56446	8.20296	8.56103	8.41175	8.64458	8.10978	8.91954	8.59885	8.19692	8.53659	8.55428	8.76817	8.60801	8.64303	8.574	8.72555	8.42131	8.80199
	Funhe2EKm000204	Peptidylprolyl cis/trans isomerase NIMA-interacting, 4 (parvulin) (91%T)	Q9Y237		0.124902	0.302595	0.283851	0.496195	0.671563	0.807036		7.32145	6.66697	7.05498	8.09913	7.49413	7.76237	6.7488	6.89305	7.51095	7.78267	7.82309	7.20209	7.79219	7.49762	7.48883	7.5605	7.87256	6.84545	7.15955	7.04531	7.13664	7.89456	7.31129	7.85758	7.21328	7.42588	7.5815	7.51729	7.5024	7.42848	7.34884	7.94876	7.99515	7.91791	7.63869	7.53858	7.30645	7.78584
	Funhe2EKm000207	D(1) dopamine receptor (99%P)	P21918		0.00519515	0.0344176	0.344128	0.554325	0.994886	0.996858		5.40195	6.356	6.05243	5.85711	6.31985	5.64175	5.64121	5.90351	6.084	5.776	5.49758	6.40064	5.39339	5.79781	5.93989	6.10948	6.21274	5.45131	6.39028	5.5376	5.6606	6.26179	6.42044	6.69912	5.73113	6.3185	6.52196	6.00453	6.24073	5.90453	6.02774	6.0887	6.10129	6.11913	5.70798	6.43928	5.91078	6.12587
	Funhe2EKm000208	Cytoplasmic polyadenylation element binding protein 4 (91%P)	Q17RY0		0.00409409	0.0290268	0.0400032	0.143415	0.467735	0.660571		7.43511	7.65087	7.31655	7.24929	7.09723	6.78468	7.3844	6.89411	7.54507	7.32132	6.35848	8.21525	7.39643	8.07144	7.07897	7.17535	7.47052	7.28513	8.12294	7.69482	7.7518	7.04084	7.17298	6.46599	7.30401	7.10798	7.0633	7.3286	6.96648	6.84444	6.95564	7.51162	7.01393	7.34777	7.18167	7.52041	6.90739	7.69659
	Funhe2EKm000209	Stanniocalcin-2 (99%P)	O76061		0.000139702	0.00233208	0.00112583	0.0112037	0.0713189	0.210863		6.31331	5.87974	6.5534	6.88313	6.53071	5.87416	5.91809	6.38947	6.08601	6.52449	5.38214	5.59089	5.37732	6.24433	5.48572	5.20222	5.17252	5.89947	5.57203	4.92361	6.65746	5.29028	5.89238	6.10899	5.82273	5.94073	5.68984	5.7703	5.87153	5.63571	5.74665	5.8495	5.03399	5.49264	5.71793	5.72259	4.52558	5.54518
	Funhe2EKm000210	Homeobox protein Nkx-2.5 (100%P)	P52952		0.805389	0.889931	0.703763	0.827799	0.260119	0.47141		4.83027	5.3844	5.79443	5.10442	4.68735	5.3115	4.75393	5.41954	4.53066	4.6116	4.71234	4.5749	4.35946	4.64434	4.23495	4.68803	4.93934	5.28825	4.74646	4.09787	5.04066	5.08875	5.09707	4.91679	4.61243	4.83953	4.91678	4.93349	4.34701	4.94549	4.80675	4.28766	5.30361	5.36636	5.08845	4.93042	4.82096	4.43697
	Funhe2EKm000211	BCL2/adenovirus E1B 19kDa interacting protein (85%P)	Q12981		0.0139976	0.0697129	0.0613867	0.191538	0.163878	0.35817		7.01921	7.39834	6.81976	7.37395	7.31914	7.19714	7.18193	6.94614	7.36777	7.41176	7.50049	7.36185	7.07301	6.97716	7.043	7.51096	7.5715	6.89383	6.96987	7.58062	7.04964	7.40006	7.7014	7.28397	7.59348	7.3997	7.26767	7.08415	7.89027	7.46177	7.73672	7.55986	7.30728	6.98023	7.27114	7.33209	7.68381	7.69282
	Funhe2EKm000212	ATPase, H+ transporting, lysosomal 9kDa, V0 subunit e1 (100%P)	O15342		3.33E-09	5.37E-07	0.171013	0.367793	0.845231	0.912961		6.82505	7.79647	6.85642	7.94989	7.39203	7.59454	7.27474	7.19626	7.73421	7.44682	7.39845	7.19178	7.68325	6.98111	8.36502	8.13381	7.45827	7.31029	7.43973	7.7384	7.95036	8.24443	8.10861	7.95592	8.01137	8.07536	8.53217	8.12504	7.85831	8.2561	7.74449	8.19222	8.10225	8.60223	8.43173	8.41266	8.41921	7.76941
	Funhe2EKm000213	60S ribosomal protein L26 (87%P)	P61254		1.85E-10	4.89E-08	0.0236282	0.100336	0.325349	0.536568		11.9162	12.323	11.6859	11.781	12.169	11.7227	12.0551	11.606	11.9513	11.7594	12.4017	12.0649	12.5669	12.2037	12.2188	12.5957	11.8704	12.4952	12.5287	12.8061	12.0769	12.9757	12.7823	13.0692	12.5975	12.8315	13.1134	12.342	12.714	12.5265	12.1564	12.82	12.4232	12.8598	12.781	12.9349	13.065	12.5166
	Funhe2EKm000214	Serine/threonine-protein phosphatase 2A 55 kDa regulatory subunit B beta (100%S)	Q00005		3.46E-06	0.000132687	0.216618	0.423129	0.293049	0.505287		10.0585	10.2303	9.96889	10.0764	10.0764	9.38412	10.0506	9.85637	9.98082	10.185	10.1163	10.2969	10.0388	10.2433	10.2204	10.0762	10.1735	10.4199	10.3208	10.3865	9.6443	9.88253	9.78784	9.8174	9.80247	10.0521	9.74257	9.74145	10.1782	9.7509	9.87276	9.92793	9.78665	9.75469	9.86032	9.89975	10.0604	9.81675
	Funhe2EKm000215	Uncharacterized protein			0.197298	0.400432	0.115989	0.289063	0.328652	0.539621		8.45187	8.75258	8.42506	9.37092	8.7008	8.27695	8.80524	8.51182	8.54072	8.57417	8.58959	8.62704	8.55401	8.39169	8.76334	8.77729	8.76266	8.95244	8.70489	8.68968	8.34583	8.84897	8.88611	8.78876	8.50648	8.92367	8.69332	8.59768	9.01481	8.69729	8.83916	8.68954	8.45904	8.61447	8.55122	8.8425	8.95895	8.7822
	Funhe2EKm000216	G-protein coupled receptor (100%P)	Q8TDV0		0.232618	0.441652	0.385183	0.591986	0.238496	0.44805		6.05956	5.55328	5.26438	6.40251	5.76569	5.42946	5.72327	6.22389	6.4139	5.77171	5.44413	5.57304	6.34341	4.98629	5.89231	6.22184	5.29971	6.06019	5.42901	5.27895	5.83076	6.06138	5.56851	5.70388	5.46236	5.41669	6.06596	5.82077	6.11186	5.46009	5.43983	5.42504	5.84973	6.06248	5.58913	6.1932	5.37971	5.72758
	Funhe2EKm000217	ADAM metallopeptidase domain 19 (100%P)	Q9H013		0.341038	0.551241	0.409154	0.612495	0.138377	0.322785		10.6407	10.0035	8.98197	9.36409	9.89053	9.11131	9.53937	9.93853	9.10259	10.1643	9.22392	10.217	9.77282	9.36527	10.25	9.60607	9.66219	8.73546	8.43725	8.46887	10.3159	9.8434	9.28826	9.85959	10.2994	9.89777	9.25745	9.76999	9.73189	9.91124	9.68784	9.91563	9.66049	10.1468	10.2022	9.4332	8.86527	10.2955
	Funhe2EKm000218	tRNA-histidine guanylyltransferase 1 (94%P)	Q9NWX6		1.16E-14	1.05E-11	0.784004	0.877186	0.975358	0.985469		6.89124	7.95813	8.27118	9.7199	8.45452	7.89158	8.03188	7.80337	7.94333	8.03449	9.27426	8.04069	7.70977	8.10505	8.60908	6.77851	7.7109	7.84105	8.35471	8.39998	9.09413	7.17397	7.26179	6.66061	6.24625	7.54915	7.17222	6.40106	6.62509	6.79366	6.65686	6.97127	6.7122	7.18287	6.92173	7.02354	7.01637	7.27139
	Funhe2EKm000219	LSM11, U7 small nuclear RNA associated (93%P)	P83369		0.202598	0.406539	0.902695	0.944974	0.675654	0.809297		4.89366	4.64765	5.6878	5.80961	5.21302	6.02986	5.44261	5.36929	5.78732	5.50114	5.42978	5.16026	5.0921	5.17353	5.29967	5.39035	5.39875	5.28476	5.71277	5.19637	5.04534	5.15877	5.68879	5.47971	5.22276	4.7934	4.92228	4.61242	5.19452	5.65811	5.87071	5.11971	5.31154	5.21516	6.17526	4.58026	5.88361	5.54059
	Funhe2EKm000220	Uncharacterized protein			0.00351916	0.0260429	0.0319548	0.123168	0.94181	0.967253		5.2397	5.10816	5.69878	5.62181	5.69388	5.53282	5.78155	6.00164	5.58717	5.83521	5.81167	5.37505	5.79925	5.89017	5.53134	6.07231	5.34052	5.85013	5.72113	5.73827	6.56986	5.71569	5.87513	4.96749	6.1424	5.68353	6.37908	5.85811	6.15923	5.79174	5.71001	6.22601	5.48476	5.92928	5.9971	6.26881	5.73118	5.9361
	Funhe2EKm000221	Component of oligomeric golgi complex (90%P)	Q9H9E3		1.74E-09	3.13E-07	0.0342294	0.129111	0.296195	0.508403		9.46369	9.45135	9.33741	9.67125	9.49781	8.99383	9.48939	9.42069	9.39385	9.57682	9.77914	9.57184	9.76061	9.89683	9.57846	9.69451	9.78604	9.44733	9.5058	9.82269	9.67654	9.35211	9.28006	9.54585	9.33286	9.11721	9.24227	9.19248	9.24376	9.53565	9.43002	9.6519	9.57072	9.53195	9.43505	9.43698	9.36246	9.17639
	Funhe2EKm000222	Clathrin interactor 1 (90%P)	Q14677		0.00718813	0.0434169	1.10E-07	8.59E-06	0.833889	0.906366		8.4447	7.99339	7.2349	7.49304	7.77066	8.10244	8.55416	8.43186	7.91225	8.35443	7.95742	8.65295	8.48101	9.13169	8.77999	8.04478	8.518	8.40106	8.81731	8.49055	8.86084	7.9528	7.8677	7.06825	8.33816	7.90445	7.8653	8.37902	7.6669	8.4878	8.2214	8.45996	8.47723	8.23042	8.37526	8.31986	8.03913	8.87729
	Funhe2EKm000223	Early B-cell factor 1 (96%T)			0.233317	0.442497	0.946161	0.969503	0.48511	0.673675		8.45062	8.34007	8.186	8.25099	8.3058	7.6422	8.37267	7.82632	7.82703	8.0112	7.88349	8.55508	7.93713	8.74999	7.80039	8.18049	8.41528	8.1261	8.63339	9.00081	7.59355	8.22158	7.90983	8.00317	7.99971	8.29574	8.07004	8.09687	8.03537	7.91759	8.1047	8.34941	8.29928	8.02902	8.07636	8.22579	8.43161	8.11454
	Funhe2EKm000224	Growth arrest-specific protein (98%P)	O95995		0.000467946	0.00581284	0.237637	0.447022	0.456413	0.651868		4.16902	3.99647	5.38799	4.16224	4.23915	5.42885	4.00172	5.09786	4.531	3.79849	4.25213	4.10418	4.2589	3.6793	3.86029	4.51366	4.13383	4.1536	3.89598	3.92371	4.51235	4.74751	4.74555	4.91043	4.80815	4.54589	3.97095	4.41841	4.76767	4.34855	4.54914	4.74597	4.6945	4.0841	4.5004	4.45473	4.7336	4.53306
	Funhe2EKm000226	Checkpoint with forkhead and ring finger domains, E3 ubiquitin protein ligase (100%P)	Q96EP1		0.763022	0.864879	0.380838	0.588341	0.721569	0.838792		9.34235	9.09115	8.59598	8.69173	9.1309	8.6663	9.04498	8.92202	8.90677	9.04785	8.68241	8.75912	9.28278	9.17148	9.12375	8.94821	8.92713	8.72749	8.9537	9.06596	9.24998	9.18818	8.57066	8.63085	8.83427	9.04085	8.87749	9.24814	9.07218	9.09787	8.97783	9.08399	9.13905	9.16806	9.11634	8.89161	9.07523	9.08521
	Funhe2EKm000227	Serine-rich adhesin for platelets (85%M)			0.054851	0.17757	0.0239599	0.101306	0.317199	0.528956		6.70389	7.2478	7.4025	7.10655	6.82873	7.37953	7.21987	7.16202	7.22164	7.39644	7.06091	7.00712	7.24383	7.59575	6.34116	7.23927	7.29937	7.11807	7.80989	7.8216	8.6189	7.53307	6.99924	7.50949	7.19836	7.20474	7.07128	7.36059	7.42635	6.86642	6.83005	7.61338	7.22162	6.94723	7.17664	8.31547	7.95036	7.09114
	Funhe2EKm000228	Golgin subfamily A member (100%P)	Q08378		0.177963	0.376588	0.166194	0.361238	0.0628346	0.194404		9.48823	9.46401	8.56278	9.31045	9.49637	8.90408	9.29412	9.5165	9.08634	9.43301	9.49704	9.41229	9.43415	9.50865	9.52998	9.72743	9.41007	9.25356	9.34146	9.22579	9.67117	9.46011	9.12298	9.39129	9.30386	9.25888	9.49138	9.42152	9.17051	9.64831	9.5452	9.47382	9.44306	9.28164	9.47712	9.60949	9.06037	9.50271
	Funhe2EKm000229	Ankyrin repeat and LEM domain-containing protein (100%P)	Q86XL3		0.000170397	0.0027101	0.00754069	0.0448906	0.554439	0.725091		9.49261	9.54739	8.95866	9.06417	9.26559	8.77537	9.41336	9.52479	9.35292	9.35743	9.37353	9.40834	9.67756	9.76878	9.53467	9.50945	9.54558	9.26245	9.55254	9.77359	9.38961	9.24573	9.10105	9.38667	9.16547	9.45498	9.37502	9.38233	9.2676	9.27553	9.43951	9.37665	9.26743	9.5356	9.45189	9.40692	9.53331	9.33147
	Funhe2EKm000230	Phosphoglycerate mutase family member (100%P)	Q96HS1		0.00125778	0.0121589	0.155517	0.346788	0.687495	0.817013		8.26197	8.52535	8.30255	8.50898	8.24935	8.94649	8.92367	8.42931	8.62432	8.80494	8.65542	8.38395	8.78489	8.40942	8.69097	8.77812	8.93285	8.46774	8.48929	8.76699	8.31357	8.63827	8.4981	8.63792	8.20754	8.79157	8.36779	8.50365	8.35363	8.32035	8.30828	8.69847	8.46363	8.69586	8.34788	8.74639	8.86209	8.36926
	Funhe2EKm000231	Membrane-associated DHHC8 zinc finger protein (100%P)	Q9ULC8		8.40E-10	1.70E-07	0.104678	0.270841	0.751016	0.857211		7.74015	8.10504	6.88725	7.78787	8.11357	8.03847	7.99666	7.83651	8.0163	7.68393	8.14785	8.08004	7.89455	8.28967	7.59101	8.21406	7.62212	7.80608	7.9435	7.80978	6.69896	8.49765	8.36549	8.77406	7.9085	8.3326	8.27401	8.69358	8.23341	8.62692	8.90586	8.63935	8.6571	8.02128	8.61893	8.46789	8.22574	9.02214
	Funhe2EKm000232	Ran-specific GTPase-activating protein (99%P)	P43487		0.323934	0.535341	1.85E-05	0.000493249	0.354415	0.563771		10.5208	10.5597	10.3523	10.801	10.6152	9.99882	10.8232	10.7528	10.5261	10.6405	11.0116	10.892	11.2704	10.8039	11.3638	11.0873	10.81	10.7183	10.745	10.7758	10.6097	10.86	10.8344	10.8448	10.58	10.4536	10.9534	10.8375	10.7058	11.1521	10.9575	11.2896	11.0536	11.1787	11.1507	10.7897	10.8176	11.2452
	Funhe2EKm000233	tRNA (uracil-5-)-methyltransferase A (100%P)	Q8IZ69		0.395643	0.600886	0.0384066	0.13945	0.221534	0.429115		8.16337	8.45546	8.52985	8.47463	8.34118	8.11496	8.21158	8.32626	8.48561	8.44107	8.81031	8.47704	8.94867	8.40994	8.94289	8.56577	8.80292	8.7148	8.46377	8.75238	8.65501	8.46437	8.66813	8.38214	8.40929	7.98081	8.36525	8.46598	8.32731	8.6418	8.49745	8.65491	8.64354	8.45157	8.28344	8.48827	8.7605	8.40955
	Funhe2EKm000234	DiGeorge syndrome critical region gene 8 variant (100%P)	Q8WYQ5		0.0225051	0.096967	0.208814	0.413999	0.890293	0.938352		10.2827	10.4044	9.79173	10.4464	10.4484	10.2156	10.4703	10.3137	10.3681	10.4147	10.4954	10.3958	10.5983	10.7063	10.5153	10.4077	10.5181	10.3505	10.4453	10.3415	10.2396	10.2123	10.1853	10.3886	10.0023	10.4025	10.103	10.1146	10.3164	10.2956	10.4562	10.4915	10.4206	10.3917	10.3758	10.1919	10.4486	10.3911
	Funhe2EKm000235	Chromosome 22 open reading frame (100%P)	Q6ICL3		0.0182806	0.0837477	0.00408938	0.0290095	0.826723	0.902049		8.60962	8.50269	8.40277	8.4597	8.41555	8.60726	8.4823	8.34622	8.63848	8.42375	8.56824	8.37903	7.92623	8.56376	8.53624	8.19373	8.37549	8.83657	8.93076	8.65658	8.73713	8.38084	8.25208	8.6675	8.11979	8.70839	8.44425	8.38468	8.34556	8.09069	8.18882	8.09845	8.06722	8.28351	8.46048	8.36632	8.53417	8.19459
	Funhe2EKm000238	Armadillo repeat protein deleted in velo-cardio-facial syndrome (100%M)	O00192		0.00862912	0.0494994	0.0628452	0.194416	0.569857	0.736526		9.55267	9.41009	8.67579	8.82334	9.40579	8.97897	9.43617	8.98378	9.02595	9.30265	8.46596	9.70842	9.38009	9.61963	8.74058	9.2956	9.46296	9.57588	9.9769	9.87031	8.70024	9.07305	8.91859	8.96893	9.16206	9.05877	8.95092	9.28144	9.18737	9.0169	9.3524	8.92843	9.26393	9.10376	9.00261	9.19241	9.42559	9.20809
	Funhe2EKm000241	Apoptosis-inducing factor 3 (99%P)	Q9NNW7		0.189779	0.391191	0.0765502	0.221113	0.258758	0.47009		7.73553	8.00227	7.26173	7.2378	7.55862	7.11307	7.79721	7.53139	7.11911	7.5752	8.11515	8.13742	7.44087	7.67783	7.90232	7.77829	7.64415	7.90872	7.59245	8.11016	7.63894	7.66875	7.64692	7.65226	7.77886	7.39803	7.92261	8.06233	7.68919	7.75636	8.00322	7.92454	7.68393	7.66889	7.67896	7.75471	7.85766	7.90105
	Funhe2EKm000242	Guanine nucleotide-binding protein subunit beta protein 1 (98%P)	Q9BYB4		0.0426431	0.149894	0.555189	0.725577	0.648766	0.791857		6.13175	5.84764	5.28732	5.5931	6.19611	5.51989	5.41749	5.98591	5.72536	6.06492	6.04197	6.30236	5.56049	5.44538	5.62023	5.75988	5.5707	5.75546	5.61905	5.94527	6.37047	5.90734	5.05179	5.10789	5.84793	5.71147	6.00213	5.99793	5.85477	6.25862	5.75812	5.71056	5.04865	6.16768	5.71387	5.24312	5.48066	5.74793
	Funhe2EKm000243	T-box transcription factor TBX1 (100%M)	O43435		0.4487	0.645506	0.335628	0.546079	0.551862	0.723106		9.08746	9.31638	8.62561	8.97044	9.11617	8.71526	8.95443	9.10312	8.71386	9.06871	9.06955	8.90923	9.03163	8.84304	7.80363	9.47117	9.21542	9.07672	8.75433	9.28037	8.87132	9.08542	9.17835	8.6952	8.71167	8.66596	9.56824	9.05039	8.93409	9.09381	9.3076	9.11103	8.996	9.23246	9.18304	9.18363	9.12745	8.74836
	Funhe2EKm000248	Endonuclease 8 3 (15%U)	Q8TAT5		0.0423743	0.149215	0.877564	0.931029	0.796821	0.884971		6.00455	8.71239	7.4296	8.59857	8.04131	7.96496	7.5271	6.04784	7.36617	7.00971	11.6061	10.3379	6.04682	7.66746	8.2729	7.88609	6.26573	7.94091	8.60257	9.22414	8.58336	8.07863	11.0942	5.71792	5.84809	5.27769	5.12343	7.0611	6.67917	5.56974	8.91957	5.92637	4.94981	6.34586	7.19295	7.28981	8.07169	4.56818
	Funhe2EKm000250	Sema domain, immunoglobulin domain (Ig), transmembrane domain (TM) and short cytoplasmic domain, (semaphorin) 4C (99%M)	Q9C0C4		0.00752963	0.0448373	0.286066	0.498204	0.125417	0.303383		9.7002	9.77253	9.09431	9.25664	9.9334	8.8064	9.70931	9.05567	9.17087	9.125	8.92059	9.48973	9.47421	9.55359	9.21867	9.47257	9.74381	9.73711	9.60523	9.74664	8.92582	9.06795	9.378	9.21584	9.44542	9.44243	9.49057	9.36688	9.49523	9.41756	9.6699	9.4975	9.35616	9.02684	9.32312	8.93858	9.74145	9.50755
	Funhe2EKm000251	Cell division cycle-associated protein (88%M)	A2CEF0		0.214064	0.41998	1.25E-05	0.000359906	0.0145047	0.0714854		6.93729	6.60709	6.5063	6.60969	6.27711	6.71879	6.72817	6.71836	6.52209	6.80411	7.18052	7.34523	7.50562	6.95139	7.61677	7.15205	7.2871	6.36082	6.84578	6.8967	7.27972	6.75134	6.65967	6.41531	6.4533	6.6813	6.73827	6.86934	6.67305	6.83232	6.90999	6.6866	6.57565	6.95817	7.01181	6.84588	6.72776	6.93892
	Funhe2EKm000253	K(lysine) acetyltransferase 6A (100%P)	Q92794		0.0924812	0.249904	0.130737	0.311534	0.97329	0.984492		10.9138	10.842	9.70414	9.80832	10.7051	10.0288	10.7275	10.1247	10.3478	10.6299	11.0139	11.0305	10.2641	11.0817	10.4725	10.667	10.7757	10.4615	11.1483	11.1519	10.3895	10.3625	10.4143	10.3017	10.7906	10.6785	10.5979	10.2756	10.8235	10.5298	10.5528	10.586	10.8144	10.596	10.6006	10.5201	10.8662	10.7997
	Funhe2EKm000254	Adaptor-related protein complex 3, mu 2 subunit (100%P)	Q9Y2T2		0.455839	0.651354	0.0618206	0.192445	0.43444	0.633739		8.7666	8.70105	8.30495	8.91475	8.90901	8.87445	8.87563	8.71241	9.11385	8.85951	9.08514	9.32529	9.39687	9.0806	9.2185	9.13041	9.21809	8.93547	9.19253	9.16761	8.7034	8.88069	8.88501	9.05539	8.77392	9.05777	8.88924	9.04637	9.31369	8.98774	9.01502	9.33678	8.99182	9.34541	8.48157	8.90559	9.21526	8.59983
	Funhe2EKm000255	Tet methylcytosine dioxygenase (100%M)	O43151		0.0709886	0.210268	4.81E-05	0.00102827	0.68606	0.816094		10.3945	10.7724	9.73646	10.4543	10.683	9.93602	10.7371	10.5336	10.226	10.7753	10.6365	11.0305	10.5537	11.1181	10.6744	11.0034	10.6956	10.8625	11.2413	10.9729	9.9495	10.5716	10.3657	10.7493	10.797	10.4616	10.7159	10.8785	11.1043	10.745	10.9137	10.834	11.215	10.9055	10.9261	11.2141	10.8964	11.1022
	Funhe2EKm000261	Far upstream element (FUSE) binding protein 3 (100%P)	Q96I24		0.364412	0.573248	0.00734389	0.0440422	0.896053	0.941369		10.186	10.1714	9.32135	9.55557	10.1325	9.3236	10.2666	10.1785	9.70617	10.2515	10.2042	10.6224	10.2811	10.6935	10.583	10.0731	10.1306	9.94607	10.2432	10.1867	10.3745	10.092	9.66291	10.0638	9.98588	10.1157	10.1421	10.2661	9.79754	10.4523	10.2627	10.2861	10.4112	10.3292	10.1321	10.009	9.78785	10.3643
	Funhe2EKm000262	Neuropeptide FF receptor (100%P)	Q9Y5X5		0.880178	0.932791	0.43978	0.638065	0.969406	0.98215		4.02287	3.87612	4.97956	5.41034	4.2122	5.18797	3.87395	4.9086	4.66497	4.61516	4.55086	4.79514	4.25975	4.18337	4.3495	4.42065	4.35517	4.27948	4.37583	4.09718	5.05578	3.95544	4.41004	4.4363	5.06324	4.43497	3.9705	4.93445	5.0932	3.85752	4.34951	4.66891	4.59596	4.44189	4.40834	5.15364	4.19413	4.71445
	Funhe2EKm000263	TE: Reverse transcriptase (100%Z)			0.0720371	0.212251	0.0669262	0.202536	0.0419726	0.148322		4.89997	4.17323	5.39157	4.95358	4.5318	4.89362	4.26343	5.06598	4.89888	4.52322	4.12398	3.85484	3.63535	3.98405	4.25227	3.98571	4.35529	5.02021	4.71131	4.4324	4.54849	4.1446	4.60182	3.90008	5.13042	4.92802	3.81622	4.63642	4.07255	5.25946	4.55313	4.82659	5.69434	3.78252	5.0577	4.28817	4.54378	4.26935
	Funhe2EKm000264	Hexokinase-2 (100%P)	P52789		0.019811	0.088844	4.06E-05	0.000907209	0.0411615	0.146234		9.17657	9.15909	8.08334	8.77368	9.13213	9.09056	9.16036	9.33724	8.21071	8.8751	9.30859	9.27929	9.31808	9.46646	9.33506	8.90981	8.98995	9.33483	9.37686	9.42559	9.3128	9.21068	9.03926	8.81164	9.11466	8.56996	9.20766	9.19858	8.87991	9.45731	9.43007	9.42044	9.31845	9.45359	9.50677	9.13293	9.00894	9.21222
	Funhe2EKm000266	Adducin 2 (beta) (96%P)	P35612		0.209224	0.414383	0.914722	0.951869	0.203311	0.40736		9.81114	10.0126	9.17773	10.2284	10.0512	9.41	10.0837	9.90451	9.93541	10.166	9.93827	9.98854	9.94308	10.2119	10.0621	10.1857	10.136	10.0397	10.0809	10.3536	9.64801	9.89079	9.75891	9.9554	9.99184	9.90385	9.77064	9.76191	10.312	9.9468	9.78223	10.0154	10.0797	9.92691	9.97922	10.0273	10.0722	9.82771
	Funhe2EKm000268	ER lipid raft associated 2 (100%P)	O94905		0.257695	0.468901	0.038018	0.138501	0.747283	0.854744		8.51489	8.94363	8.06648	8.8949	8.88723	8.37732	8.81893	8.79428	8.84897	8.69467	8.65199	8.84557	8.8389	8.82051	9.03006	9.03578	8.96833	8.78509	8.77899	8.90762	8.82287	8.80645	8.81905	8.54807	8.35994	8.50201	9.01461	8.82796	8.71791	8.72824	8.53073	8.70294	8.92002	8.9138	8.77873	8.80249	8.58313	8.97891
	Funhe2EKm000269	Cholesterol 25-hydroxylase protein 1, member (94%P)	O95992		0.214801	0.420951	0.0569004	0.182038	0.0133954	0.0676795		6.41157	5.72406	5.75865	6.15647	6.0365	6.20365	6.13065	5.44321	6.19098	6.27912	5.55909	5.65015	5.55035	5.88099	5.45039	5.56623	6.1404	6.25468	5.67232	5.99695	6.48485	5.95854	5.78947	5.22465	6.36076	5.36472	6.00859	5.63808	5.59178	5.45445	5.70358	5.81841	5.75562	6.22724	6.36431	7.08868	5.26722	6.4867
	Funhe2EKm000271	Bone morphogenetic protein (100%P)	O95393		0.125823	0.304042	0.414117	0.616764	0.902926	0.945071		5.81424	5.87216	5.70578	5.28902	5.76605	6.31901	5.24218	6.09498	5.97847	5.06671	5.74402	5.44773	6.02293	5.87536	4.12231	5.53966	5.5443	6.0954	5.52581	6.17048	5.9539	6.09184	6.00665	6.33802	6.14621	5.6865	5.62588	5.82071	5.48412	6.22962	6.18156	5.32297	5.35773	5.79707	6.20199	6.791	6.38022	5.99972
	Funhe2EKm000272	Rho GTPase-activating protein (100%P)	P42331		0.891055	0.938604	0.333429	0.544155	0.647498	0.790968		5.86667	5.41869	5.4268	4.57446	5.04183	5.79812	6.08201	5.45349	5.7896	4.91635	4.70357	5.19287	4.68935	5.30264	4.56529	5.20581	4.94668	5.57812	4.63245	4.65874	5.79886	5.31301	5.41648	5.21824	5.84006	4.71393	5.03716	5.38676	5.40958	4.73609	5.56869	4.87301	4.61262	4.57892	5.3621	5.81979	5.15561	5.01986
	Funhe2EKm000273	CDP-diacylglycerol synthase (phosphatidate cytidylyltransferase) 2 (99%P)	Q92903		0.0348006	0.130431	0.160014	0.353014	0.7594	0.862539		8.64832	8.96956	7.84594	8.20479	8.66981	7.77017	8.54097	8.48691	8.34527	8.77678	8.51841	9.13312	8.5172	9.11876	8.68525	8.63287	8.61776	8.48906	8.84305	9.04003	8.62766	8.56457	7.92777	8.08709	8.69725	8.48539	8.35034	8.66971	8.61973	8.82043	8.52397	8.45296	8.82017	8.5387	8.53019	8.18706	8.27355	8.49061
	Funhe2EKm000276	Max dimerization protein (100%P)	Q05195		0.822542	0.89976	0.00936556	0.0524726	0.0287284	0.114427		8.18825	7.91851	6.96652	7.4183	7.5984	7.03347	7.74194	7.98178	7.6824	8.36931	7.41371	7.70808	7.66614	7.83882	7.10859	7.47443	7.99949	7.53978	7.835	7.90851	8.20662	7.33133	7.01238	7.1633	8.01095	7.55549	7.58834	7.90099	7.72935	7.71689	8.13973	8.33717	8.10802	8.20447	7.737	8.12689	7.41703	7.94696
	Funhe2EKm000277	U4/U6.U5 small nuclear ribonucleoprotein 27 kDa protein (84%T)	Q8WVK2		0.249699	0.4605	0.121724	0.297897	0.361408	0.570478		7.47667	7.73852	7.25615	8.32955	7.57066	7.4819	7.463	7.81687	7.56046	7.79952	8.14791	7.81614	8.22797	7.93969	8.32926	8.15429	7.71436	8.40947	7.94784	7.94059	7.80887	7.7404	7.91702	8.07796	7.91175	8.1046	8.08069	7.61691	7.96067	8.06782	7.68392	7.92223	7.59438	7.86106	7.86852	8.29168	8.0259	7.77882
	Funhe2EKm000278	Zinc finger protein 703 (100%P)	Q9H7S9		0.790484	0.881217	0.0576532	0.183577	0.17348	0.371093		9.64971	9.57498	8.36302	9.27108	9.33014	8.94428	9.08961	8.82604	9.09979	9.18874	8.99439	9.3405	9.17212	9.12858	9.15237	9.26759	9.44324	9.57206	9.41691	9.63586	9.00009	9.12787	9.09491	8.88641	9.10209	9.53802	9.71555	9.28366	9.23825	9.22466	9.12906	9.41139	9.42552	9.30301	9.36923	9.05139	9.51831	9.10266
	Funhe2EKm000280	Nucleolysin TIA-1 (100%P)	P31483		1.40E-13	1.03E-10	5.33E-07	3.09E-05	0.0595386	0.187583		9.80208	9.92808	9.6736	9.75329	9.83821	9.45152	9.87977	9.8573	9.85443	9.6876	10.1244	10.3418	10.323	10.5077	10.3137	9.93878	9.89034	10.0813	10.5393	10.5177	10.1899	9.48907	9.59452	9.47641	9.69061	9.51186	9.66009	9.7204	9.51719	9.73615	9.54693	9.88264	9.67477	9.74669	9.84675	9.87099	9.66255	9.71674
	Funhe2EKm000281	Ring finger and CHY zinc finger domain containing 1, E3 ubiquitin protein ligase (100%P)	Q96PM5		0.00552871	0.0360139	0.0363544	0.134358	0.135081	0.318117		7.87833	8.29615	8.14986	8.09297	8.17744	8.37013	8.04782	7.92378	7.68307	7.96216	8.02961	7.96044	7.98356	8.16531	8.28589	7.8709	7.84713	8.22536	8.19974	8.2891	8.1273	8.05202	8.30525	7.89443	7.74888	7.8873	8.06086	7.88429	7.46018	7.62201	7.83152	7.91793	7.60609	7.52613	7.90132	7.60317	8.12094	7.90521
	Funhe2EKm000282	Low-density lipoprotein receptor-related protein 1B (100%M)	P98164		0.000268817	0.00384315	0.19994	0.403438	0.169754	0.366176		5.19393	4.55224	5.90078	5.5336	4.40568	6.04121	5.45166	5.32887	5.48821	4.98414	4.01199	3.98171	5.37008	4.12794	5.20112	3.94796	5.56224	5.37567	4.02552	3.97739	4.70645	4.57245	4.8334	4.53232	4.27917	4.53781	4.10387	3.932	4.75156	4.33584	4.22741	4.16924	4.13008	4.74123	4.2973	4.44551	4.31183	3.93654
	Funhe2EKm000283	SMAD family member 2 (100%M)	Q15796		0.438782	0.637312	0.403288	0.607067	0.965498	0.980124		7.1234	7.08397	7.20411	7.0837	7.68154	7.50394	7.26309	6.61679	6.78486	7.23395	6.81969	7.35875	7.2944	7.89844	6.78199	7.07907	7.38483	6.89259	7.64431	7.48074	6.91414	7.41588	7.45603	7.22831	6.90351	7.36673	7.46741	7.27155	7.5632	7.0552	6.97198	7.07305	7.16098	7.0925	7.2128	7.54224	7.10514	7.45474
	Funhe2EKm000284	immediate early response 3 interacting protein 1 (73%P)	Q9Y5U9		2.04E-10	5.28E-08	0.818132	0.897262	0.181889	0.381625		6.97582	7.45135	7.72989	7.81496	7.11335	7.22817	7.40421	7.40754	7.66851	7.73822	7.56555	7.49238	7.51097	7.28281	7.94331	8.42928	7.77485	7.44972	7.11982	7.65978	7.5952	8.14883	8.63431	8.04929	8.06809	8.11497	8.29878	8.21628	7.80804	8.32383	8.22985	8.34832	7.67192	7.70415	8.18227	7.97259	8.12576	8.04519
	Funhe2EKm000285	Uncharacterized protein (100%M)			0.110132	0.279626	0.521278	0.700694	0.0793971	0.226211		4.26439	4.54356	5.79993	3.85635	4.93089	5.35267	4.5322	4.68582	4.96429	4.75228	5.10019	5.00834	4.72864	4.96205	5.30289	5.39737	5.28059	4.70681	4.51025	4.91966	4.69353	5.15358	5.21489	5.04717	4.91476	4.88031	5.26847	4.67022	5.59371	4.17887	5.51833	5.94564	5.1073	5.73452	4.76688	4.73893	4.56427	4.69224
	Funhe2EKm000286	Paralemmin-2 (93%T)	A5PF23		0.0338116	0.128076	0.70834	0.830575	0.163845	0.35817		4.82921	5.84031	5.12919	5.63806	4.42106	5.04749	5.60638	5.68159	5.92806	4.85812	4.8656	5.35731	5.34829	5.04552	4.92936	4.84731	5.35177	5.50813	5.47653	5.49843	5.49293	5.93271	5.78146	5.55533	5.8224	5.82768	5.12531	5.65592	5.09837	5.40995	5.63173	5.21412	5.62264	5.95303	5.54572	5.62249	6.09464	5.27998
	Funhe2EKm000287	Sushi, von Willebrand factor type A, EGF and pentraxin domain-containing protein (100%M)	Q6UWL2		0.663132	0.801138	0.633685	0.781482	0.644369	0.789161		5.82571	6.31665	5.83736	6.08348	6.13596	7.07908	5.66638	6.26539	6.1082	5.85384	6.79423	5.56418	5.80634	5.45513	6.46769	5.81693	5.71448	6.42911	6.25533	6.53728	5.89938	6.02915	5.10082	5.87238	6.07122	5.55178	5.80761	6.24261	6.15792	5.863	6.14316	5.83615	6.15001	6.41876	5.9639	5.74039	6.54613	5.89361
	Funhe2EKm000288	Zinc finger and BTB domain-containing protein (100%P)	Q9HCK0		0.00195337	0.0168807	0.291757	0.504063	0.0149139	0.0728791		7.65954	7.71245	7.83714	7.83491	7.88306	8.02802	7.72696	7.43226	7.94065	7.63077	7.73103	7.94044	7.85829	8.08925	7.6795	7.73261	7.5847	7.69049	8.17834	8.09619	7.41185	7.65858	7.51649	7.14339	7.20631	7.58759	7.66217	7.81091	7.34735	7.61089	7.44659	7.37637	7.11693	7.34656	7.29394	8.25404	7.32418	7.65402
	Funhe2EKm000289	Purinergic receptor P2X, ligand-gated ion channel (100%P)	Q99571		0.00318926	0.0243172	0.863757	0.923259	0.503628	0.687788		6.27834	6.11042	6.21914	6.54854	5.4826	6.35265	5.74965	5.99471	5.68523	5.59574	5.36737	6.52621	4.91662	5.86532	5.896	6.89946	5.86384	5.37184	5.33625	5.87976	5.28716	4.99671	4.76456	5.92283	4.7979	5.16484	4.87423	5.4862	5.27638	5.08434	4.45953	5.47808	5.0181	5.33932	4.44804	5.87342	4.70608	6.72424
	Funhe2EKm000290	Chromosome 22 open reading frame (100%P)	Q96NT3		0.17668	0.37493	0.620914	0.773042	0.803131	0.888833		8.25478	8.31206	7.90749	8.15573	8.38806	7.92281	8.21103	8.04531	8.09173	8.27034	8.33529	8.26145	8.47879	8.19728	8.54622	8.16318	8.08991	8.54215	8.27895	8.1763	7.95121	8.5209	8.24063	8.01953	7.7711	8.24045	8.36037	8.13354	8.04491	8.04233	8.25297	8.23525	7.99356	8.39831	8.29773	7.94085	8.34103	8.23857
	Funhe2EKm000291	Beta-ureidopropionase (100%P)	Q9UBR1		1.63E-18	3.70E-15	0.880886	0.933189	0.71581	0.835229		8.88856	9.15448	8.94906	8.79687	8.90516	9.08498	8.93358	9.23114	9.20192	8.92665	9.14713	8.93449	9.30686	8.89183	9.88523	8.65708	8.88152	9.41461	8.62929	9.12805	8.07698	9.64819	5.45348	9.39509	7.90786	8.86385	9.22132	8.25786	8.97778	8.19785	8.97273	8.7366	8.99242	8.7334	8.73248	8.21085	9.44908	9.16278
	Funhe2EKm000293	Adenosine receptor A2a (100%M)	P29274		0.00115399	0.0114098	0.843796	0.912172	0.348976	0.558645		5.81356	5.19517	5.26497	5.17628	5.1006	6.05629	5.18791	5.18669	5.76131	5.51128	5.34667	4.9884	4.96798	5.26305	4.78578	5.05471	5.00486	4.94668	4.74066	5.6889	5.04865	5.54974	5.92291	4.82962	5.34119	5.58519	5.87997	5.25569	5.91557	5.83882	5.38902	5.42581	4.87099	4.73345	5.58852	6.08834	5.49167	5.02579
	Funhe2EKm000294	Sperm antigen with calponin and coiled-coil domains 1 (100%P)	Q69YQ0		0.0337502	0.127934	0.106737	0.274398	0.141895	0.327719		7.92222	7.77439	7.88829	8.05454	7.44708	7.42118	7.48739	7.15308	7.54715	7.44198	7.23895	7.49921	7.56314	8.11001	6.82732	7.30256	7.92112	7.5861	7.73039	8.2584	7.52302	7.55938	7.24986	7.1329	7.57254	7.1785	7.00244	7.24213	7.75895	7.61401	7.44601	7.35576	7.24904	7.13293	6.57745	7.94734	7.32452	7.17649
	Funhe2EKm000295	Breakpoint cluster region (100%P)	P11274		2.12E-06	9.10E-05	0.00283494	0.0223033	0.256716	0.468012		8.33531	8.23204	7.29004	7.44833	8.30955	7.53943	8.32845	7.91531	8.28306	8.35084	8.30712	8.69423	8.261	8.49662	8.54378	8.28653	8.16227	8.66049	8.56796	8.60971	8.37189	8.27928	7.14133	7.56348	8.24323	7.57265	7.79755	8.05348	7.5978	8.27483	8.39945	7.98226	7.42694	7.78781	7.81877	7.86573	8.43144	8.178
	Funhe2EKm000296	Intraflagellar transport 81 (Chlamydomonas) (95%T)	Q8WYA0		0.339997	0.550275	0.368356	0.576909	0.75942	0.86254		8.37481	8.43739	8.06699	8.3067	8.12153	8.26411	8.0821	8.02969	8.37495	8.10683	8.75443	8.25823	8.58753	8.07627	8.02573	8.45429	8.26412	8.286	8.16727	8.79949	8.15793	7.98005	7.96131	8.71703	8.29269	8.36024	8.72438	8.27148	8.514	8.27095	8.206	8.88167	8.08798	8.11547	8.01388	8.71573	8.46635	8.23149
	Funhe2EKm000297	Zisupton (17%P)			2.86E-05	0.000692599	0.0889478	0.243735	0.00813655	0.0474647		5.67772	5.99247	6.10518	6.54763	6.14201	5.81251	5.94021	5.9533	6.57968	6.44999	5.88193	5.1611	6.05659	5.05742	5.27525	5.66313	5.5922	5.83986	5.87351	5.98168	5.7218	3.66288	3.96215	5.45893	4.11612	5.28989	6.15022	5.13469	5.37832	5.01947	5.70879	4.82026	3.99856	3.94421	5.26122	3.91849	5.25449	5.50757
	Funhe2EKm000298	ATPase, Ca++ transporting, cardiac muscle, slow twitch 2 (100%T)	Q93084		0.19655	0.399614	0.0160495	0.0766611	0.301823	0.514055		9.49372	9.13025	8.61928	8.67721	9.12318	8.58842	9.06213	9.40681	8.95773	9.39006	9.33431	9.54101	9.46206	9.34254	8.60121	9.18604	9.56213	8.4331	8.83536	9.14335	9.57684	8.55415	9.00805	8.56904	8.98816	8.99165	9.32852	8.71823	8.53575	9.18202	9.13049	9.28843	9.19132	9.55503	9.29667	9.39411	8.52567	9.44314
	Funhe2EKm000299	Uncharacterized protein	Q969G6		0.845268	0.912988	0.113417	0.284887	0.758047	0.861489		4.84125	5.02618	5.11917	5.14335	4.70779	5.40979	4.91857	5.61892	4.76923	5.10787	5.56185	5.20775	5.10484	4.88899	4.93322	4.49256	4.46502	4.52494	4.93169	4.8913	5.50689	4.50328	5.12622	4.95474	4.79957	4.64306	5.69922	4.92916	4.60605	5.05791	5.29682	4.87848	4.7613	4.95446	4.91396	5.229	4.42251	5.44249
	Funhe2EKm000300	Uncharacterized protein			0.000348706	0.00468105	0.434237	0.633613	0.90262	0.944948		5.29169	5.23958	6.07791	5.64928	4.99613	5.87878	5.04027	5.26779	5.25194	5.34263	5.31234	5.61687	5.49753	5.13566	4.88615	5.09353	5.8782	5.04263	4.69003	5.57788	5.82065	4.96503	5.28066	5.02124	5.12674	4.54199	3.97914	4.93145	4.48382	5.04289	5.13449	5.19847	4.642	5.08874	5.27184	5.4123	5.67159	5.05736
	Funhe2EKm000301	Anaphase-promoting complex subunit (100%P)	Q9UJX3		0.9143	0.951549	0.000977272	0.0100905	0.0951298	0.254515		9.50996	9.56798	9.27369	9.53331	9.5358	9.33509	9.59655	9.57285	9.68092	9.69069	9.49279	9.53908	9.85907	9.3502	9.50614	9.56937	9.65469	9.73894	9.49922	9.45433	10.1262	9.50386	9.41485	9.51981	9.53321	9.70541	9.59202	9.44629	9.47563	9.49723	9.53138	10.0629	9.41414	9.90382	9.82305	9.96905	9.53408	9.74811
	Funhe2EKm000302	Ubiquitin-conjugating enzyme E2 G1 (98%P)	Q6ZM61		1.39E-06	6.54E-05	0.570719	0.737219	0.112155	0.282994		10.2731	10.211	9.85897	10.4295	10.2234	9.87508	10.2544	10.397	10.3635	10.5416	10.2537	10.3837	10.4469	10.221	10.2005	10.376	10.2291	10.3826	10.394	10.2934	11.3741	10.5609	10.5588	10.8735	10.9774	10.7399	10.3876	10.6488	10.7742	10.3053	10.601	11.3651	10.5612	11.0721	10.5014	11.6182	10.4428	10.7967
	Funhe2EKm000303	RAD9 B (S, pombe) (98%P)	Q6WBX8		1.14E-05	0.000335358	0.387218	0.593992	0.314665	0.526429		5.94085	5.90442	6.79618	6.43612	6.03914	6.12858	6.02175	5.48997	6.99737	6.40806	6.09092	5.86152	5.86375	6.16899	6.3219	6.19604	5.7521	6.31516	6.39727	6.33857	7.65307	7.10823	6.44535	6.68043	7.07894	6.28455	6.16102	6.54224	6.17853	6.01141	6.512	7.00067	6.27303	6.71473	6.58707	7.56389	6.71642	7.80237
	Funhe2EKm000304	Phosphatase PTC7 (100%P)	Q8NI37		0.000234517	0.00346613	0.00011189	0.00197145	0.191653	0.39359		7.91051	8.0363	7.78765	8.01033	7.88903	7.75108	7.54116	8.1269	8.1532	8.53887	7.91849	8.19267	8.41402	8.13683	8.13864	8.3796	8.13054	8.54756	8.52029	8.50348	9.26163	7.74406	7.5832	8.01821	8.75397	7.74686	8.27605	8.1874	8.04722	7.82826	8.3939	8.88138	8.28007	8.84351	8.28576	8.87907	8.13694	8.19822
	Funhe2EKm000305	Serine/threonine-protein phosphatase PP1-gamma catalytic subunit (100%T)	P36873		1.19E-06	5.79E-05	4.59E-06	0.000164899	0.173687	0.371356		10.9378	11.0081	10.7035	11.1581	10.9878	10.7189	11.0793	11.1	11.0794	11.1656	11.1849	11.2277	11.4127	11.1766	11.4242	11.1221	11.1489	11.0975	10.9931	11.2326	11.3692	11.1041	11.0534	11.0489	10.9949	10.9949	11.2332	10.9416	11.348	11.0974	11.0815	11.4979	11.2093	11.3928	11.2591	11.506	11.0588	11.3056
	Funhe2EKm000307	HERV-H LTR-associating (93%T)	Q9UM44		0.00723645	0.0436035	0.304178	0.516301	0.340782	0.551028		6.65388	6.41198	5.74251	6.85538	6.14364	6.46575	6.95919	6.24882	6.61053	6.50514	6.04885	6.61091	6.21071	6.55615	6.74957	6.96742	6.53858	6.636	7.10546	6.81412	6.36921	7.13762	6.72306	7.31002	6.6386	7.13383	7.08316	6.74733	6.66159	6.61256	6.56797	7.10638	6.32899	6.83748	6.62706	6.48386	7.49981	6.24109
	Funhe2EKm000308	Vertebrate special AT-rich sequence binding protein 1 (Binds to nuclear matrix/scaffold-associating DNA's) (SATB1) (100%T)			0.000210322	0.00319027	0.45941	0.654243	9.32E-05	0.00171172		8.56684	8.93752	8.15046	8.99215	8.95127	8.18225	9.09664	8.8007	8.77856	8.91785	8.92312	8.917	8.76055	8.91916	8.74544	9.10762	8.75573	8.67269	8.99405	8.69323	8.55222	9.02027	8.7528	8.92698	8.79754	8.9372	8.7714	8.91716	9.29988	8.61218	9.04154	8.73555	9.19411	8.75222	8.85711	8.72894	9.07896	9.25992
	Funhe2EKm000309	Myotubularin-related protein 3 (94%P)	Q13615		1.91E-05	0.00050416	0.395414	0.600673	0.844301	0.912415		9.80025	9.86518	9.13552	9.04993	9.41887	9.04862	9.67014	9.2395	9.13918	9.45103	9.55703	9.77779	9.2122	10.1721	9.43401	9.41123	9.4463	9.3932	10.1627	10.3204	9.27277	9.21669	9.17935	9.30094	9.60541	9.55911	9.36607	9.18071	9.33533	9.25616	9.82452	8.73293	9.20014	9.01638	9.23867	9.05684	9.47711	8.89236
	Funhe2EKm000311	Citron (rho-interacting, serine/threonine kinase 21) (100%P)	O14578		0.383239	0.590337	0.000182766	0.00286673	0.281323	0.493558		7.67595	7.97072	7.29475	7.57034	7.57066	7.5027	7.7218	7.41725	7.42526	8.11717	7.49975	7.96784	7.3429	7.99132	7.70209	7.68565	7.70482	6.37397	6.66758	7.54916	7.38202	7.75668	7.19906	7.77926	7.69856	8.06558	7.42121	8.02635	8.15583	7.27563	7.65521	7.58911	8.03519	7.52875	7.88054	7.86238	6.59802	7.33867
	Funhe2EKm000313	Coiled-coil domain containing (100%M)	Q6ZP65		0.00996669	0.0549643	0.433048	0.632704	0.245586	0.455916		6.65991	7.01275	7.02194	6.91522	7.06206	6.52639	6.4685	6.88807	6.42488	7.0435	6.585	7.08982	5.79152	7.17747	7.02093	7.05227	6.80079	7.00008	7.37216	7.17851	6.20238	6.82785	6.71594	7.42983	7.03037	7.51015	7.29126	7.39043	7.53892	7.16026	6.97628	6.61868	6.72214	7.02867	6.71097	6.8936	7.30201	7.29998
	Funhe2EKm000314	RAB35, member RAS oncogene family (100%P)	Q15286		6.03E-08	5.34E-06	0.288931	0.501113	0.156531	0.348076		6.94049	6.77338	6.6305	6.95614	6.92252	7.0447	6.64336	6.41504	6.87493	6.9627	7.02262	7.23887	6.72549	7.52285	7.41457	6.36059	6.98966	6.66875	7.53705	7.66266	7.51046	6.39065	6.64843	6.21834	6.46391	7.11576	6.42376	6.48635	5.96233	5.8922	6.80077	6.65699	6.17657	5.89669	6.12194	6.67673	5.93789	6.58586
	Funhe2EKm000315	RAB35, member RAS oncogene family (100%P)	Q15286		0.000456444	0.00570396	0.0381289	0.138797	0.966681	0.980759		6.56152	6.74131	6.1207	6.87042	6.80186	5.73302	6.32103	6.79386	6.99682	6.80852	7.19045	7.05976	6.84336	7.35257	6.93202	6.0873	6.98378	6.67849	7.02395	6.92807	7.14079	6.552	6.27964	6.42859	6.47176	6.15044	6.57824	6.31811	6.72838	6.62028	6.53566	6.86175	6.274	6.78004	6.7477	6.62584	6.9869	6.47814
	Funhe2EKm000316	GCN1 general control of amino-acid synthesis 1 1 (100%P)	Q92616		0.00975639	0.054135	0.00218172	0.018358	0.601701	0.759848		11.2582	11.0949	10.5642	10.5581	11.108	10.5605	11.0836	11.0706	10.8609	11.0994	11.0098	11.212	11.3081	11.3048	11.3201	11.1288	11.2384	11.0022	11.2711	11.1001	11.2726	10.7816	10.7639	10.8525	10.8176	10.922	11.2395	10.8886	10.7223	11.1673	11.0692	11.1397	11.0892	11.219	11.2363	11.0057	10.8253	11.2866
	Funhe2EKm000318	Vesicle-associated membrane protein (97%P)	A2BG37		0.214801	0.420951	1.44E-05	0.000402996	0.253639	0.464467		7.09245	7.25454	7.68547	7.5849	6.58886	7.08928	7.26827	7.3398	7.57752	7.47463	7.63091	7.23656	7.3427	7.37575	7.29235	7.411	7.43821	8.06676	8.37986	7.77483	7.9799	7.10861	7.68327	6.88934	7.2867	6.9265	7.45486	7.19508	6.91087	7.47295	7.34578	7.33224	6.82757	7.14603	7.72261	7.62858	7.55368	7.67538
	Funhe2EKm000321	Vesicle-associated membrane protein (100%M)	Q9BV40		0.0820355	0.231157	0.00423463	0.0297312	0.114717	0.287068		8.3195	8.29565	7.93478	7.8786	8.07133	8.28055	7.98179	8.35599	8.43839	8.27108	8.10726	8.31477	8.57067	8.71119	8.34495	8.58721	8.12731	8.24943	8.24896	8.45615	8.89762	8.18296	8.08798	7.94564	8.1768	8.21489	8.65798	8.30071	7.90031	8.87398	8.13537	8.47811	8.30573	8.61942	8.57907	8.39594	8.09544	8.4791
	Funhe2EKm000322	Non-SMC condensin I complex, subunit H (95%P)	Q15003		0.0517994	0.170929	0.0630194	0.194764	0.369508	0.578073		8.09754	7.92659	7.66035	7.57493	7.81282	8.02167	8.18809	7.74825	7.86441	7.87779	8.28558	7.69554	8.62921	7.94556	8.6289	8.06796	8.221	7.90716	8.01774	7.68729	7.04928	7.86572	7.41517	7.46809	7.87161	7.03296	7.56056	7.42013	8.01608	8.06216	8.16505	7.76067	7.69443	7.93969	7.90291	7.16559	8.18477	8.38229
	Funhe2EKm000325	Centromere protein E, 312kDa (64%P)	Q02224		0.0553521	0.178673	0.030599	0.119514	0.596358	0.755912		7.10529	7.61749	7.18158	7.6375	6.91092	7.33476	7.75309	7.56859	7.29314	8.02105	8.10911	7.65451	7.77147	7.93142	7.59151	7.43033	8.23052	7.42686	7.46189	7.45873	6.99616	7.67852	7.04281	7.26613	7.513	6.86333	7.01447	7.28516	7.497	7.15603	7.60896	7.45087	7.14043	7.45563	7.48402	7.15285	7.55072	7.68248
	Funhe2EKm000328	Tetraspanin-15 (100%P)	O95858		0.172542	0.369708	0.0448749	0.155309	0.510048	0.692685		8.22708	8.75208	8.3611	8.99085	9.04516	8.37787	8.98366	8.60024	8.6487	8.91079	8.80454	8.94065	9.00466	8.864	8.88735	8.89429	8.69567	9.44701	9.35454	9.03231	8.32608	8.81894	8.74595	8.9603	8.59218	8.76548	8.6894	8.82788	8.80697	8.85443	8.80093	8.72649	8.85255	8.90816	8.98172	8.68271	9.13585	8.89514
	Funhe2EKm000329	Solute carrier family 4, sodium bicarbonate cotransporter, member 5 (97%T)	Q9BY07		0.00581114	0.037316	0.077848	0.223483	0.342883	0.553135		7.45922	7.79371	7.86866	8.25884	7.73332	7.95392	7.41022	7.66697	7.19454	7.68231	7.67123	7.64085	7.44686	8.02688	8.24064	7.6737	7.7691	7.58293	8.11102	7.78517	7.47111	7.67929	7.65113	7.9169	8.10171	8.13797	8.02372	7.84581	8.21903	7.47627	8.08392	8.11228	7.62361	7.99425	7.93146	8.18592	7.86575	8.02646
	Funhe2EKm000331	2-oxoglutarate and iron-dependent oxygenase domain-containing protein (100%P)	Q6N063		0.000973421	0.0100619	0.248582	0.459172	0.43178	0.631638		6.638	7.3197	7.41632	6.83977	6.53218	6.19052	6.74617	6.7304	6.59812	6.69634	6.47315	6.85601	6.64718	6.22807	5.18742	6.49027	6.70159	6.53246	6.86375	7.59136	6.55686	7.09714	7.42387	5.83117	6.90518	6.70614	7.03224	7.04088	6.5999	6.76865	6.37774	6.96202	7.1751	7.0275	6.95064	6.60739	7.54195	7.36175
	Funhe2EKm000332	TE: Gypsy retrotransposon integrase protein 1 (100%P)	A3KGZ3		0.0425974	0.149817	0.451186	0.647445	0.117972	0.292067		7.5266	7.47537	6.88898	6.83126	7.07405	6.47374	7.11803	7.28488	7.18519	6.76492	7.41988	7.30985	7.21601	7.06883	7.32769	7.14335	7.20076	7.00534	7.46108	7.0621	7.18545	6.88767	7.2443	6.93971	7.26774	6.84858	6.66447	7.22048	7.33283	6.88599	7.29662	6.79858	7.01218	6.97982	6.96545	6.60808	7.3684	7.31239
	Funhe2EKm000334	ATP-binding cassette sub-family B member 9 (100%P)	Q9NP78		0.0328013	0.125567	0.000103167	0.00185108	0.564564	0.732498		6.70718	6.50506	5.94597	6.33552	6.21641	6.12719	6.57456	6.81289	7.07729	6.91359	7.22519	6.80123	7.10094	6.98636	7.54849	7.22718	6.78235	7.38999	5.9056	6.47248	6.78843	5.67694	6.45075	5.98504	6.24302	5.83212	6.63303	6.35297	6.67792	6.78199	6.75092	6.87527	7.00689	7.15414	6.92862	6.83085	6.27181	6.69108
	Funhe2EKm000335	Vacuolar protein sorting-associated protein 37B (100%P)	Q9H9H4		0.00028703	0.00404635	6.50E-05	0.00129928	0.957929	0.975952		8.3142	8.1001	7.91421	7.30809	7.90791	8.00787	8.09355	8.44366	8.31607	8.38676	8.28502	8.41692	8.32997	8.52595	8.74591	8.04181	8.24936	7.96409	8.68082	8.39542	8.84221	8.09812	7.42959	7.48668	8.19332	8.09419	7.68918	7.92071	7.98691	8.35373	8.26809	8.42813	8.0295	8.24363	8.27309	8.31875	8.06025	8.3507
	Funhe2EKm000337	Serine/threonine-protein phosphatase 2B catalytic subunit gamma (100%M)	P16298		0.236697	0.446122	0.387647	0.594302	0.14762	0.335803		8.99734	9.11945	8.04534	8.75399	9.05365	7.69936	8.76196	8.66145	8.57022	8.84117	8.63155	9.05499	8.53881	9.03991	8.50553	8.87252	8.86962	8.60054	9.1356	8.93039	8.62586	8.72358	8.28605	8.53708	9.07964	8.82979	9.07518	8.91536	9.11395	9.09207	9.2012	9.0023	9.09848	9.11642	8.75053	8.56451	9.0085	8.94882
	Funhe2EKm000338	Disintegrin and metalloproteinase domain-containing protein (97%P)	Q9UKQ2		0.0226884	0.097516	0.0216219	0.0942289	0.23694	0.446356		8.7499	8.82279	8.4914	7.96285	8.6028	8.23275	8.27991	8.70298	8.58119	8.53497	8.16029	8.39081	8.56705	8.10353	8.16889	8.15575	8.72314	8.79293	8.83482	8.79726	9.04898	8.40445	8.44228	8.63164	8.4063	8.49152	8.52621	8.61475	8.29826	8.09397	8.33971	8.27838	8.16588	8.39955	7.96378	8.47345	8.43108	8.50554
	Funhe2EKm000340	Chromosome 8 open reading frame (98%M)	Q9NR00		0.14063	0.326019	0.00460104	0.0315309	0.0654476	0.199574		7.72609	8.20123	8.0155	8.77592	8.08332	7.95511	7.61361	7.91094	7.63649	8.07094	8.15917	7.60478	8.56578	7.5291	8.35809	8.23663	8.21753	9.46969	9.21891	8.92225	8.27785	8.45243	8.13897	8.56443	8.49194	8.28711	8.73724	8.32332	8.42335	8.6083	8.33102	7.93779	8.21054	8.29303	8.46618	8.57953	9.13035	7.92713
	Funhe2EKm000343	Phosphoinositide-3-kinase interacting protein 1 variant (100%P)	Q96FE7		0.110858	0.280758	0.491812	0.678475	0.558332	0.72791		4.02287	5.4398	4.97956	5.40089	5.01178	5.41734	4.88405	4.27691	4.38562	5.60034	4.82097	4.69347	4.94722	5.3507	5.30486	5.55514	5.55166	4.62607	3.74541	5.74662	6.32736	5.68493	5.02584	5.31842	4.65729	4.29913	4.70193	5.30893	5.30915	4.94886	4.79304	4.5404	3.83622	4.60071	4.2101	5.86565	4.25304	4.72472
	Funhe2EKm000344	Zinc finger matrin-type protein (96%M)	Q9H898		0.779359	0.874506	0.854197	0.917942	0.348569	0.558351		5.15145	4.71355	5.77673	4.79873	4.43051	5.5254	4.52544	5.09871	4.98906	4.84822	4.61954	5.05141	4.15842	5.23697	4.83009	5.32622	5.13634	5.23841	5.24537	4.77456	5.08505	4.67216	4.6246	5.01047	4.97575	4.83522	5.50845	4.78011	4.58844	4.65115	4.62956	5.02178	4.52249	5.00089	4.96947	5.08526	4.72676	4.81924
	Funhe2EKm000353	Secreted frizzled-related protein (99%P)	Q8N474		0.00749307	0.0446905	0.977779	0.986973	0.652579	0.794416		9.47634	9.3721	8.55154	8.75043	9.34105	9.40381	9.27034	8.76335	8.67541	9.26148	8.65972	9.45492	9.02885	8.99036	8.26589	9.04929	9.22783	9.09851	8.50836	9.13879	8.53042	9.48708	9.53113	9.34362	9.36013	8.95959	9.34788	9.41134	9.02681	9.39875	9.40397	9.36045	9.16619	9.5256	9.75881	9.41166	9.46775	9.23854
	Funhe2EKm000354	Phosphate cytidylyltransferase 2, ethanolamine (100%T)	Q99447		0.000121984	0.00210389	0.000510115	0.00621125	0.913625	0.951189		8.82216	8.81702	8.25757	8.75295	8.60422	8.49502	9.16686	9.14014	9.12681	9.16933	9.04484	9.14781	9.307	9.22052	9.39652	9.06503	9.18082	8.56491	9.08718	9.19104	9.79736	8.71339	8.82163	9.18236	8.82356	8.61674	9.07053	9.06709	8.83477	9.10843	8.75177	9.26078	9.36141	9.50648	9.47341	9.53635	8.39416	9.14994
	Funhe2EKm000355	Golgin subfamily A member 7 (100%M)	Q7Z5G4		0.42891	0.629159	0.00772443	0.0457	0.0230282	0.0985299		7.00221	7.18908	6.71204	7.08238	6.74835	6.8471	6.88499	6.80483	6.72867	7.04168	7.40647	7.22992	7.33238	6.99358	7.24442	7.27612	7.48081	7.52307	7.23251	7.33453	7.39594	7.21287	7.42857	7.22746	7.08572	6.97117	6.96343	7.13749	7.41315	7.39216	7.09839	7.56003	7.35043	7.34908	7.34683	6.89676	7.12285	7.42943
	Funhe2EKm000356	Uncharacterized protein			0.457227	0.652332	0.911403	0.949866	0.745654	0.853609		8.04085	8.3066	8.69748	9.00663	8.13204	8.02637	8.73691	8.21509	8.23982	8.3087	8.28028	7.71141	8.49027	8.08193	8.38818	8.49776	8.09681	8.44547	8.58116	8.40767	8.33715	8.42862	8.55755	8.24952	8.23944	8.14026	8.51275	8.22674	8.55115	8.26784	8.09061	8.35279	8.30784	8.24516	8.47874	8.62599	8.53525	8.43388
	Funhe2EKm000357	Lysyl oxidase 2 (100%P)	Q9Y4K0		0.0167224	0.0787476	0.78121	0.875579	0.20101	0.40464		10.0499	9.75765	8.79453	8.71886	9.84674	9.28215	9.89326	9.48041	9.2328	9.77675	8.98807	9.67353	9.35132	10.0206	7.96037	9.22053	9.59645	9.6635	8.78894	9.40128	9.03581	9.80968	9.98508	9.76842	9.78655	9.83374	9.96111	10.1297	9.57345	10.3134	10.3168	9.75838	9.89432	10.1889	10.2507	9.82781	9.51852	10.3237
	Funhe2EKm000359	Cytochrome b ascorbate-dependent protein (100%M)	Q8NBI2		0.0654003	0.199445	0.503994	0.68811	0.122971	0.299802		8.05821	7.45145	7.40615	7.5092	6.77619	7.21448	7.65814	7.14509	7.67863	7.19692	7.705	7.56129	7.78601	7.36098	8.15832	7.58533	7.1714	7.22693	7.20254	7.08505	8.02721	7.51989	7.72105	8.00621	7.44755	7.18007	7.25652	7.53333	7.35642	7.41535	7.60221	7.45565	7.24682	7.11191	7.61695	7.62968	7.3276	7.45744
	Funhe2EKm000360	Tumor necrosis factor receptor superfamily member 10B (63%P)	P25445		0.00070604	0.00792032	0.00288891	0.0226283	0.0570616	0.182307		6.25848	6.38726	6.47927	6.33606	6.24544	6.25111	6.30046	6.85005	6.18211	6.45663	6.45911	6.22663	6.84391	7.02174	6.42304	5.75432	6.63045	6.8716	6.94559	6.71208	7.84277	6.32963	5.65789	5.59121	6.12809	5.34887	6.31439	6.27974	5.39756	6.1397	6.02945	5.83584	6.63304	5.94044	5.88454	6.64097	6.72826	6.58022
	Funhe2EKm000361	Unc-5 D (C, elegans) (100%P)	Q6UXZ4		0.0133887	0.0676594	0.69318	0.820669	0.398832	0.603447		8.14678	8.38348	7.75749	8.24704	8.25403	7.35389	8.39417	8.10884	7.80347	8.4609	8.26134	8.21352	7.80529	8.32787	8.00374	8.63666	8.06413	8.16789	8.28726	8.2551	8.09914	8.24267	8.23295	8.50938	8.10541	8.24571	8.13524	8.38975	8.93568	8.50632	8.41804	8.30979	9.00029	8.23177	8.79115	8.57983	8.72568	8.24102
	Funhe2EKm000374	TM2 domain-containing protein (100%S)	Q9BX73		4.06E-06	0.000150017	0.61416	0.768692	0.754634	0.859223		8.85039	8.21509	8.47929	7.97112	7.94907	7.49124	7.91414	8.1318	7.91379	8.15955	7.61932	8.59905	8.2382	8.16237	8.15296	8.40002	8.32065	7.83033	8.21577	8.29727	8.1332	7.73261	7.21989	8.15301	8.01512	7.46825	8.12393	8.16336	7.74957	7.90555	7.81948	7.78357	8.14873	8.03019	7.43041	8.56024	7.84838	7.86045
	Funhe2EKm000375	T-box transcription factor TBX2-A (95%T)	Q13207		0.946148	0.969502	0.443342	0.641087	0.430473	0.630451		4.64072	5.14328	4.97956	4.67366	4.68436	5.18669	4.51315	4.90837	4.89693	4.61348	4.2534	4.10546	4.61793	4.38459	4.99736	4.31514	4.35578	4.39666	4.74025	4.7723	4.14662	4.58832	4.93625	4.5464	4.98254	4.43431	4.7485	4.69967	4.46298	5.00792	4.72881	4.66716	4.13829	4.81757	4.58952	4.92988	4.82309	3.94051
	Funhe2EKm000376	Vertebrate lectin, mannose-binding 2 (LMAN2) (100%S)	Q9H0V9		0.0108654	0.0582912	0.836307	0.907893	0.46313	0.65718		6.07755	6.18796	6.6363	6.14924	6.00617	5.66104	6.51955	6.22097	5.86684	6.15376	5.84205	6.96254	5.95002	6.58878	6.17462	6.12759	5.22508	5.68027	6.90319	6.43576	5.91152	5.9094	6.2544	7.09152	6.21277	5.97754	5.86834	6.03719	5.72539	6.10448	6.55617	6.38769	6.08823	6.49954	6.54181	6.01463	6.13688	6.30407
	Funhe2EKm000378	CD53 molecule (100%P)	P19397		0.0397351	0.142782	0.209142	0.414361	0.425576	0.626311		5.20919	4.95677	5.87517	4.86898	4.10541	4.89362	4.76802	5.09167	4.66199	4.61338	4.78842	4.31895	5.57747	4.30301	4.61383	4.76335	4.61302	4.28844	4.04222	3.98237	4.8627	4.67285	4.62173	4.55353	4.81079	4.75104	5.06552	4.52355	4.69224	4.25438	4.63365	4.05471	4.25833	4.84209	5.42419	4.84347	4.19328	4.7252
	Funhe2EKm000379	Nasal embryonic LHRH factor (100%P)	Q6X4W1		2.89E-06	0.000115814	0.277581	0.489799	0.108345	0.27696		6.67266	6.49804	5.96434	5.49733	6.19983	6.0501	5.77768	6.0375	6.0224	5.72187	6.54467	6.47343	5.38165	6.27999	6.87	6.0942	6.43943	5.90588	6.40764	6.10297	5.99303	6.7404	6.6108	6.97992	7.06517	6.39639	6.53446	6.45523	6.49846	7.04324	6.26252	7.06711	6.58348	6.62819	6.673	6.73017	5.93627	6.66678
	Funhe2EKm000380	Dual specificity testis-specific protein kinase (95%P)	Q15569		0.195917	0.398848	0.739656	0.850073	0.827164	0.902358		5.96023	6.66187	6.52513	5.82762	6.43252	6.05256	6.34732	6.49874	5.46335	5.99071	5.64406	6.0491	5.98578	5.9841	5.91918	5.53015	6.33553	5.79352	6.40508	6.327	6.14142	6.55328	5.78048	6.25794	6.35133	5.85477	6.22939	5.95145	6.3761	6.28098	6.13956	6.22291	6.07815	6.7875	6.18842	5.79037	6.25162	6.68299
	Funhe2EKm000381	Beta-1,3-galactosyltransferase (96%T)	B3DK15		0.00101242	0.0103679	0.48355	0.672503	0.654897	0.795865		6.51168	5.96297	5.79106	5.93364	5.73285	6.04905	5.93721	6.09448	6.24764	6.02183	6.19692	5.89663	6.22102	6.01164	5.52289	5.96581	5.75555	5.9562	5.90483	6.66523	5.89912	5.79182	5.76932	5.51067	5.20522	5.95244	5.53853	5.51746	5.43465	5.56198	5.86995	5.60512	5.53672	5.37097	6.11956	5.1548	5.97957	5.55354
	Funhe2EKm000386	TNF receptor-associated factor 2 (100%P)	Q12933		0.422763	0.623724	0.531784	0.708485	0.550547	0.722291		5.9566	5.3267	6.01398	6.14097	5.20491	5.7493	5.5527	5.64422	6.02102	5.44012	5.46636	5.62339	4.97557	5.41819	4.74751	5.96518	5.64828	4.98854	6.27322	5.73328	5.38154	6.19441	5.12546	5.62685	6.33417	5.77178	6.16083	5.87799	5.8133	5.30058	5.84829	5.67842	5.52313	5.33291	5.70247	4.77602	5.52366	5.53168
	Funhe2EKm000388	Chromosome 9 open reading frame (100%P)	Q3YEC7		0.120585	0.296161	0.00431825	0.0301546	0.349344	0.55898		9.96286	10.0779	9.75136	11.2469	10.0879	9.53697	10.2782	10.1382	10.0789	10.2805	10.2169	11.2217	10.4552	10.3641	9.97164	11.322	10.2691	10.0404	10.3234	10.2383	10.2992	10.204	10.1075	10.2439	10.1845	10.3394	10.436	10.2785	10.7365	10.301	10.2483	10.881	10.6025	10.7859	10.4536	10.7259	10.3829	10.5249
	Funhe2EKm000390	U3 small nucleolar ribonucleoprotein IMP4 (100%P)	Q96G21		0.0874813	0.241116	3.29E-05	0.000771513	0.236902	0.44632		7.56913	7.75517	7.42257	7.98216	8.22039	8.25947	7.93002	7.78324	7.8177	7.46913	8.03624	8.20347	8.30065	8.17269	8.59596	8.08371	8.09918	7.92628	7.94624	7.94293	7.88059	7.82816	7.79947	7.62667	7.55573	7.68618	8.30573	7.85097	7.60753	8.20899	7.85482	8.56011	7.74399	8.09103	8.33474	8.37032	7.8439	8.28989
	Funhe2EKm000391	v-raf murine sarcoma 3611 viral oncogene (98%P)	P10398		0.443454	0.641134	0.00389249	0.0279701	0.845854	0.913309		9.16594	9.34897	8.72658	8.38819	9.31458	8.40409	9.30028	9.11767	8.44363	8.99399	9.06572	9.14134	9.37272	9.2196	9.53147	9.1131	9.16427	9.0504	9.17254	9.24934	8.99663	9.07381	8.92391	8.87965	9.16193	9.29513	9.30599	9.11627	9.01212	9.30656	8.95238	9.41923	9.40508	9.39039	9.48242	8.79514	9.25689	9.13949
	Funhe2EKm000392	Uncharacterized protein			0.362872	0.571924	0.0084019	0.0485298	0.662833	0.800854		5.21569	5.24405	5.60428	5.58209	4.68755	5.18509	5.07988	4.90825	4.89445	4.51983	4.86188	4.7971	4.61935	4.56425	4.53224	4.31304	5.13149	4.60666	4.74688	4.0979	5.36989	5.20474	5.01587	4.74504	5.33906	4.54622	4.83805	4.85954	4.77433	5.31167	5.15536	4.05388	3.99684	4.33862	4.59127	5.28668	5.05534	4.63303
	Funhe2EKm000393	Uncharacterized protein			0.000579645	0.00685221	0.359724	0.568729	0.526876	0.704949		5.6753	5.93343	6.43006	6.25538	5.56534	6.53796	5.08015	5.79623	6.4088	5.50778	6.17136	5.6137	6.3923	5.88098	6.19797	6.47789	5.79308	5.74995	5.43608	5.6167	5.77721	5.86406	6.33555	5.45316	5.726	6.43531	6.23665	6.03682	5.4316	5.64704	6.34951	5.80803	5.77296	5.57762	6.41046	6.7232	6.3481	6.20281
	Funhe2EKm000394	Leukocyte surface antigen CD53 (100%S)	Q7T376		0.0139541	0.0695287	0.0377244	0.13778	0.0118978	0.0621054		8.06627	9.06855	7.72818	9.02927	8.38396	8.3855	8.89598	8.74568	8.75714	8.6352	8.00605	8.8009	8.55082	7.69956	8.38068	8.65703	8.6393	8.58541	8.76976	9.09023	9.24136	8.31639	8.25791	8.28651	8.29475	8.31985	8.35652	8.24566	7.96814	6.97495	6.6951	9.01984	8.69093	8.95752	8.39996	8.39423	8.41551	8.92344
	Funhe2EKm000395	Patatin phospholipase domain-containing protein 7 (100%P)	Q6ZV29		0.397553	0.602397	0.0762247	0.220451	0.782754	0.876377		10.0023	10.246	9.76654	9.18067	10.0781	9.51475	9.78094	9.89667	9.18217	9.69988	9.61174	9.71493	9.28517	9.86507	9.28341	9.52381	9.51956	10.1644	10.3892	10.1432	9.96405	10.1019	9.62644	10.147	9.84754	9.98897	9.98222	9.98485	9.58746	9.56045	9.96932	9.38526	10.0453	9.66891	9.71057	9.76015	9.99416	9.49003
	Funhe2EKm000396	39S ribosomal protein L41, mitochondrial (100%S)	Q8IXM3		0.624341	0.775424	0.788388	0.880123	0.916767	0.952953		7.73528	7.56438	8.08756	8.47203	7.41587	7.31841	7.36616	7.64402	7.53093	8.0401	8.00433	7.60745	8.47836	7.79952	7.98795	7.7175	8.02079	8.15125	7.66627	7.19225	7.68763	7.56618	8.2725	8.0449	7.73365	7.71024	7.68714	7.73553	7.84632	7.76232	7.71836	7.87184	7.61238	7.94593	7.7935	7.92467	7.28541	7.92591
	Funhe2EKm000397	WD repeat-containing protein (100%P)	Q9BTV6		0.160419	0.353532	0.655561	0.79624	0.847381	0.914204		8.6443	8.59697	8.72839	8.9686	8.59895	8.27328	8.51597	8.63814	8.79727	8.46313	8.2247	8.63523	8.9357	8.45685	8.37213	8.82495	8.70872	8.93984	8.60032	8.53611	7.84715	8.49703	8.32331	8.67307	8.80988	8.55091	8.77187	8.48404	8.42782	8.69134	8.76084	8.40668	8.42483	8.73385	8.79832	6.9919	8.74563	8.25253
	Funhe2EKm000398	SH3-domain GRB2 endophilin B2 (97%S)	Q9NR46		0.145566	0.332918	0.338329	0.548562	0.12399	0.301173		8.22332	8.51165	8.03968	8.28091	8.48638	8.15631	8.14609	8.03315	8.26742	8.24785	8.28202	8.3539	8.54196	8.49653	8.15273	8.53099	8.5153	8.67983	8.21002	8.18505	8.14877	8.37018	7.74574	8.21571	8.45113	8.09071	8.55059	8.31284	8.24711	8.57761	8.37877	8.50542	7.96292	8.17686	8.22318	8.62418	8.12741	8.15831
	Funhe2EKm000399	Tumor necrosis factor ligand superfamily member (100%S)	B0S5B3		0.00198803	0.0171094	0.156596	0.348128	0.10586	0.272789		6.71251	7.4394	7.1521	7.19001	7.66634	7.71944	6.86612	6.58573	6.41699	6.5772	7.20485	7.27178	6.71964	7.107	7.62761	7.01856	6.88072	6.67832	6.77385	6.86624	6.1471	7.82182	7.16582	7.60962	7.20636	7.32799	7.21173	7.53014	6.87821	7.25548	7.21198	6.05457	7.11671	6.86148	7.26766	7.56393	7.33921	7.01659
	Funhe2EKm000400	Multiple epidermal growth factor domains protein 9 (100%M)	C9J1K8		0.00173601	0.0154414	0.736719	0.848114	0.201265	0.404877		9.13583	9.10163	8.10551	8.87695	8.68364	8.48499	8.94957	8.3855	8.92639	9.10119	8.88004	9.19097	8.84027	9.04524	8.95815	8.87449	8.84167	8.88004	8.74594	9.0683	8.76685	9.02684	8.56859	8.94381	8.71578	8.61615	8.50323	8.54152	8.64116	8.61975	8.84841	8.82615	8.55271	8.61473	8.72417	8.7616	8.64059	8.31384
	Funhe2EKm000401	Serine/threonine-protein phosphatase 6 catalytic subunit (100%S)	O00743		0.391432	0.597368	0.337076	0.547511	0.663959	0.801722		9.32157	9.38819	9.01564	9.45576	9.5545	9.05578	9.45501	9.2315	9.05615	9.37573	9.41369	9.48937	9.42876	9.36624	9.5191	9.3783	9.46118	9.35081	9.21634	9.4314	9.39796	9.43218	9.33386	9.68311	9.13973	9.25847	9.45072	9.35812	9.33549	9.43578	9.15508	9.35316	9.19306	9.27059	9.40148	9.63367	9.28141	9.27339
	Funhe2EKm000402	Golgin subfamily A member (100%P)	Q92805		0.102615	0.267262	0.243013	0.452846	0.290989	0.503269		8.96972	9.0286	8.45716	8.76779	8.64783	8.69788	8.74487	8.61116	8.5444	8.59698	8.96956	8.80727	8.63521	8.84137	8.65716	8.33412	8.9738	8.62101	8.74736	9.21502	8.88454	8.71289	8.20728	8.42445	8.38721	8.6571	8.56537	8.72245	8.30769	8.67225	8.74337	8.79858	8.67338	8.66498	8.76311	8.45104	8.63372	8.66725
	Funhe2EKm000403	60S ribosomal protein L35 (98%S)	P42766		2.40E-08	2.58E-06	0.463604	0.657478	0.561205	0.729938		10.5575	10.4342	10.3016	11.3911	11.0507	10.2458	10.8399	10.5542	10.6772	10.6579	11.3731	10.6224	11.0784	10.7654	11.0612	10.5404	10.6438	11.2276	10.7908	11.0266	11.1669	10.21	10.4577	9.99571	9.69407	10.2288	9.80248	10.37	9.91215	9.454	10.4162	10.4333	9.11236	9.74909	10.0214	10.0217	10.9961	9.71849
	Funhe2EKm000404	ribosomal protein L18 (93%P)	Q07020		0.0997706	0.262293	0.239072	0.448593	0.818012	0.897222		6.74306	7.67656	7.08716	9.29413	7.68766	8.09809	7.05617	7.41425	7.04284	7.44216	9.30722	7.88409	5.1844	7.65812	6.03812	8.58707	5.34004	5.4455	7.72394	7.90682	8.44286	8.07391	8.65864	7.38168	7.53551	8.12141	6.56809	7.99269	7.33963	6.98778	7.88674	8.01487	6.62335	7.21192	7.71344	7.21998	8.68112	7.44464
	Funhe2EKm000405	Butyrophilin subfamily 2 member A1 (65%P)	Q7KYR7		0.029498	0.116456	0.496358	0.682039	0.729647	0.843922		4.28228	4.89949	5.38927	5.88024	4.92702	5.43044	4.79917	4.99622	5.00105	4.96677	4.63937	5.12994	4.25058	4.36733	4.69827	4.84815	4.82225	5.07187	4.71812	4.79209	5.32049	5.09905	4.8453	5.05222	4.11612	5.0009	3.97146	4.50417	4.59559	4.0472	4.83603	5.2511	3.83622	4.12781	4.82374	4.94773	4.71381	4.59585
	Funhe2EKm000406	Uncharacterized protein			0.153283	0.343736	0.45194	0.648106	0.973089	0.984432		5.51745	4.48739	5.5034	4.75748	4.97457	6.12743	5.52263	5.1867	4.89706	5.55846	4.79311	5.49021	5.348	4.92178	3.70889	4.98919	5.29918	4.6976	4.47824	5.07521	4.51382	5.1477	4.84511	5.13669	5.40347	5.58532	5.47484	5.07144	5.5897	4.63299	5.5871	4.89751	5.09767	5.35869	5.02504	5.62239	5.12873	4.80086
	Funhe2EKm000407	Uncharacterized protein (82%M)			0.196771	0.399803	0.295677	0.50789	0.251285	0.462102		4.02287	3.74118	5.28441	4.26299	4.32041	5.30438	4.1202	4.56035	4.6576	4.41413	4.34661	4.10212	4.44617	3.6793	3.70889	3.94758	4.00859	4.39641	4.48441	3.903	4.38789	4.07841	4.51551	4.19511	4.3819	4.42861	4.91753	4.51212	4.67828	4.24393	3.8283	3.91897	4.2743	4.6492	3.67427	4.45185	3.90284	3.94107
	Funhe2EKm000409	Olfactomedin protein 2A (99%P)	Q68BL7		0.336026	0.546493	0.761762	0.864002	0.452136	0.648305		9.02261	9.17421	7.72831	7.29386	8.75397	7.90046	8.5506	8.56636	7.92252	8.65057	8.03661	8.6678	7.86596	8.49864	7.07045	8.33306	8.47713	8.04437	8.52954	8.52738	8.4592	8.47104	8.22341	8.69589	9.27309	8.68184	8.45863	8.825	8.09392	9.3528	9.03565	8.57601	8.67967	9.13097	9.09511	8.05407	8.16263	8.84357
	Funhe2EKm000410	Nuclear receptor subfamily 6 group A member 1-A (100%S)	Q15406		0.0172924	0.0805824	0.117071	0.290598	0.237104	0.446504		6.95746	6.91101	7.03635	7.08862	7.70961	7.10286	7.55674	6.53741	6.69347	7.03702	7.16051	7.49843	9.50041	7.45326	7.51249	6.63206	7.22684	8.42787	8.47614	8.363	6.4282	7.33346	7.29896	6.87544	7.58222	7.01336	7.38298	6.68215	7.24247	7.08271	7.30637	9.32507	7.88064	7.45941	6.46962	6.97425	8.75945	6.8175
	Funhe2EKm000412	Piccolo (presynaptic cytomatrix protein) (85%P)	Q9Y6V0		0.0740586	0.216272	0.535005	0.710928	0.267255	0.478744		9.39655	9.50584	9.11626	9.40511	9.46666	8.92427	9.36712	9.33607	9.18965	9.26997	9.25203	9.45308	9.00383	9.61571	9.25586	9.39073	9.27774	9.36982	9.81041	9.31172	9.19535	9.34299	9.34661	9.34483	9.28579	9.61888	9.51786	9.47138	9.68115	9.22253	9.41526	9.61081	9.42505	9.54712	9.37835	9.73791	9.60905	9.34549
	Funhe2EKm000416	Sema domain, immunoglobulin domain (Ig), short basic domain, secreted, (semaphorin) 3A (100%T)	Q14563		0.0155373	0.0750018	0.771238	0.869503	0.619243	0.771994		9.56042	10.0008	9.23399	9.35183	9.75894	9.09014	9.59601	9.24053	9.09911	9.48338	9.40832	9.79646	9.25677	10.0703	8.85697	9.63624	9.7281	9.50141	9.84777	10.0351	9.19676	9.66769	9.58812	9.66135	9.73967	9.72456	9.68109	10.0046	9.67413	9.72504	10.0842	9.86399	9.96066	9.70239	9.74485	9.65901	9.79156	9.61692
	Funhe2EKm000417	Tetraspanin-11 (97%S)	Q5RGQ1		0.105479	0.27218	0.163064	0.357186	0.0993489	0.261559		7.72065	8.22834	7.3053	7.20942	7.43993	8.01554	7.56142	8.01612	8.14297	7.57585	8.17447	7.93052	7.96997	7.62458	8.18182	7.44291	7.33867	7.29149	7.33573	7.5269	7.71951	7.80611	8.05949	7.84191	7.60457	8.29762	7.77616	7.97246	8.10592	7.78137	7.47013	7.6804	7.86939	7.59692	7.77336	7.86571	7.35086	7.61715
	Funhe2EKm000418	Arginine N-methyltransferase 8-B (97%T)	Q9NR22		0.00340625	0.025433	0.0128741	0.0657808	0.124333	0.301705		7.26051	8.32096	7.50172	7.93993	7.86156	7.36092	8.13139	7.60037	7.77995	8.00939	7.81246	7.89988	7.51832	7.87638	7.94132	7.61119	7.80448	6.78503	7.03218	7.68569	7.50737	7.7471	7.46366	8.04125	7.97536	7.88693	7.189	7.97823	8.4396	7.78829	7.7077	8.03346	8.22593	8.02621	7.76397	8.10939	7.11728	7.7141
	Funhe2EKm000419	EF-hand calcium binding domain 4B (100%M)	Q9BSW2		0.411704	0.614645	0.235348	0.444655	0.519683	0.699603		4.54481	5.61306	5.22713	5.4088	5.08909	5.14768	5.02596	5.74802	5.31841	5.15902	5.10714	5.35161	5.5881	5.06251	5.69893	5.0038	4.83226	5.4862	4.61399	4.8277	5.3137	4.81872	4.53837	4.84269	5.53057	5.49781	5.47562	5.03275	5.37387	5.02188	5.25941	4.91431	4.80655	5.08618	4.98441	4.95317	4.79637	4.98119
	Funhe2EKm000420	Coiled-coil domain containing (95%P)	Q9P031		0.000242324	0.00355084	0.00021591	0.00325466	0.618814	0.771695		7.23475	6.84578	7.05509	7.40161	7.12349	7.16188	7.51536	7.27275	7.61659	7.44313	7.57914	7.44225	7.98428	7.53637	7.64632	7.46628	7.33739	7.76227	7.5149	7.65077	7.36122	6.68852	7.11032	7.37213	6.39336	7.40597	7.23204	7.10535	6.86049	7.30056	7.16291	7.76222	7.69525	7.41412	7.60352	7.49631	6.91104	7.5245
	Funhe2EKm000421	Chromosome 12 open reading frame (100%P)	Q8N6Q8		3.82E-06	0.000143095	0.71233	0.832835	0.39935	0.603736		6.49168	6.22255	6.25688	6.69118	6.48297	5.97991	6.36852	6.29415	6.51519	6.34596	6.276	5.94706	6.24047	5.97474	6.53783	6.36244	6.35728	6.35313	6.4343	6.24038	6.4283	6.13448	6.38184	6.0507	6.0354	6.64445	6.13077	5.97	6.40205	6.25911	5.97845	6.21008	5.81831	6.11568	5.89844	5.967	6.34239	6.24248
	Funhe2EKm000422	Transmembrane and TPR repeat-containing protein 2 (100%M)	Q8N394		0.0833049	0.233533	0.353211	0.562688	0.956179	0.975082		8.9289	8.91962	7.69237	8.46688	8.70608	8.39151	8.84258	8.27274	9.13833	8.51615	8.39203	8.80028	8.66803	9.14018	8.55444	8.8343	8.81642	8.61636	9.00744	9.32036	8.43046	8.74383	8.44961	8.7145	8.78603	8.80792	8.79471	8.93689	8.7313	8.75731	9.12263	8.53613	9.04765	9.19829	8.85377	8.57128	9.17795	8.72731
	Funhe2EKm000428	Poly (ADP-ribose) polymerase family, member (97%T)	Q9NR21		0.30633	0.518393	0.0433028	0.151616	0.379367	0.586912		5.09667	5.38842	5.8789	5.00694	5.43246	5.72365	5.06948	5.28968	4.94428	5.46903	4.33211	4.91281	4.56271	5.41542	4.55663	5.28406	5.50045	5.4627	5.28802	5.25244	5.06084	5.26818	5.65493	5.04707	5.18522	5.27138	5.64377	5.85278	5.01672	5.47189	5.6442	5.25342	5.06627	5.08228	4.8869	5.1651	4.99387	5.51321
	Funhe2EKm000429	Sodium- and chloride-dependent GABA transporter 2 (100%M)	P48066		2.38E-08	2.56E-06	0.865126	0.924208	0.0147935	0.0724749		9.84043	9.79723	8.83182	9.24837	9.68128	9.5104	9.85163	9.78755	9.35685	9.84819	9.45833	9.75067	9.62704	9.59859	8.4937	9.82479	9.62973	9.50673	9.55812	9.46356	10.1653	9.44155	9.44074	9.27417	9.95904	10.1346	9.63521	10.208	9.45924	9.64532	10.0705	9.80698	9.67475	10.2889	10.2925	9.3979	9.2501	9.48071
	Funhe2EKm000430	Transporter (100%P)	P30531		0.0502774	0.167637	0.0140471	0.0699042	0.330228	0.541168		6.62847	6.96946	6.77224	6.31235	7.0095	6.45631	6.61749	6.46769	6.41208	7.16437	6.68365	6.56686	6.92734	6.55633	6.95137	6.49096	6.5055	6.28315	6.48786	6.83773	5.78211	7.01942	6.77332	6.70297	6.75315	6.86588	6.49192	6.73598	7.11947	6.7594	6.86764	6.80722	6.81871	6.79024	6.95807	6.70169	6.86037	7.13711
	Funhe2EKm000431	IQ motif and SEC7 domain-containing protein 3 (78%M)	Q9UPP2		0.00127606	0.0122867	0.00961322	0.0534848	0.00322377	0.0244722		8.98049	9.35615	9.03955	9.64186	9.38621	9.04459	9.20562	8.9224	8.8425	9.01845	9.29592	9.33142	9.13792	9.20174	9.24551	9.33437	9.10808	9.05683	9.26869	9.22734	8.83631	9.42491	9.20362	9.58953	9.48066	9.50854	9.38925	8.98817	9.8458	9.40264	9.08428	9.48635	9.55209	9.31386	9.40815	9.36204	9.2249	9.41322
	Funhe2EKm000432	Troponin I, slow skeletal muscle (100%P)	Q6DHL8		0.365103	0.573921	0.334432	0.544989	0.50629	0.689739		10.4732	10.186	10.6098	10.6773	10.5911	10.4489	10.4577	10.5388	10.106	10.221	10.3533	10.2694	10.4032	10.166	9.14614	9.99979	10.3447	10.6671	10.1901	9.98339	10.1353	10.2747	10.7567	10.4646	10.3403	10.322	10.0236	9.87409	10.5049	10.2867	10.2034	10.1859	9.84319	10.4196	10.5694	10.3247	10.0525	10.1979
	Funhe2EKm000435	1-encoded protein (61%T)			1.12E-06	5.52E-05	0.0279927	0.112515	0.261307	0.472705		4.02287	3.59674	4.97956	4.03543	4.09757	4.89362	3.57874	4.27691	4.38562	4.3184	4.01699	3.57668	3.78387	4.07452	4.12354	4.31515	3.72326	4.01597	4.15775	3.58649	4.14665	3.81655	4.52995	4.32124	4.80973	4.43429	3.97132	4.07248	4.34429	3.85815	4.11126	4.05467	4.13818	4.21507	4.67171	3.91849	4.43512	4.08047
	Funhe2EKm000436	Uncharacterized protein			0.79321	0.882789	0.0731043	0.214478	0.377986	0.585757		9.32791	9.65909	9.94414	10.0382	9.81415	9.85638	9.69617	9.42959	10.3057	9.64387	9.8574	9.68783	10.0234	9.30328	9.71987	9.71255	9.86418	10.3939	10.1023	10.0205	9.38552	9.77692	9.73462	9.96005	9.2495	9.93895	9.70376	9.58045	9.89132	9.61914	9.5604	9.57953	9.55207	9.60888	9.64536	9.71208	10.1912	9.71674
	Funhe2EKm000438	Plasma membrane calcium-transporting ATPase 4 (100%M)	Q01814		0.00165171	0.0148856	0.44683	0.643946	0.195315	0.398133		10.5178	10.4738	9.91962	10.1645	10.3632	9.82869	10.4123	9.99225	10.1126	10.4291	10.0544	10.7714	9.94096	10.645	10.2638	10.1472	10.264	10.4316	10.7831	10.8606	9.81771	10.2616	10.0224	10.2005	10.2612	10.1468	10.2831	10.3218	10.2395	10.2418	10.4898	10.3061	10.2318	10.4212	10.3548	10.2586	10.3452	10.2393
	Funhe2EKm000439	Uncharacterized protein			0.182757	0.382719	0.752453	0.858106	0.45505	0.650713		5.24954	5.82922	5.66371	6.2711	5.61604	5.7693	5.3996	5.92979	5.44563	6.45103	6.3749	6.20197	5.42039	5.71945	6.17993	6.45761	5.87476	5.59316	6.06113	6.26015	5.39296	6.05531	5.99521	6.33553	6.02324	6.25575	5.75475	5.99619	6.08265	5.5582	6.33354	6.02935	5.6727	5.37357	6.11019	5.68574	6.65499	5.50476
	Funhe2EKm000440	Mesoderm specific transcript (mouse) (99%P)	Q5EB52		0.343077	0.553266	0.89183	0.93907	0.307115	0.519265		8.04939	9.95034	9.11038	9.79706	9.32009	9.89857	9.04932	8.02327	8.93567	8.85998	12.767	11.5173	8.90982	9.27308	9.95379	11.1016	8.32195	9.34363	9.874	10.3751	9.56329	11.279	14.2609	8.98432	9.46434	9.36825	8.85381	9.71851	9.55452	9.06494	11.301	9.3555	8.6828	9.89246	10.524	10.6718	10.9942	8.41867
	Funhe2EKm000441	Coatomer subunit gamma-2 (100%P)	Q9Y678		0.000243229	0.00355824	0.00748214	0.0446537	0.711115	0.83218		10.8846	11.0976	10.4311	10.9395	11.1766	10.7727	11.094	10.8584	10.8754	11.0463	10.9636	11.1414	11.3015	11.0361	11.4173	11.1557	11.1118	11.1569	10.9176	11.0472	11.0893	10.7125	10.7529	10.7574	10.8016	10.7479	11.0867	10.8069	10.8897	11.0827	10.7686	11.1838	10.7928	11.0708	10.9832	10.9117	11.0235	10.984
	Funhe2EKm000442	Urocortin-3 (91%P)	Q1LYP1		0.0440358	0.153402	0.168359	0.364201	0.850172	0.915662		4.73919	5.77263	5.88036	6.13834	5.52051	6.1222	5.13702	5.41953	5.8141	5.72872	4.99759	5.68949	5.30127	5.3193	5.69741	5.70895	5.4038	5.34763	5.0366	5.23136	6.05976	5.7917	5.44408	6.00391	5.51782	6.07135	4.91715	5.65525	6.15373	5.76927	5.48624	5.37273	5.63236	5.47574	5.31091	6.32245	5.77799	5.73228
	Funhe2EKm000443	Collagen alpha-1(VII) chain (83%P)	Q02388		0.226601	0.434801	0.584947	0.747447	0.300507	0.512702		7.56817	7.56418	7.60259	8.11412	7.92546	7.07921	7.96759	7.75301	7.39499	7.8828	8.06025	7.89594	7.16711	8.08979	5.87168	8.14465	7.79631	7.38544	7.57493	7.77915	6.23899	7.37742	7.73321	7.40227	8.20763	7.84128	8.29874	8.13455	7.97875	7.77999	8.31079	7.86991	7.97207	8.15687	8.03554	7.10057	7.60805	7.60941
	Funhe2EKm000444	Collagen alpha-1(VII) chain (100%M)	Q02388		0.156549	0.348097	0.686103	0.816097	0.248979	0.459747		8.74814	8.94095	8.06828	9.01501	8.74597	8.39714	8.73377	8.57192	8.44623	8.88024	8.50257	8.796	8.46108	8.61644	7.83537	9.17405	8.94618	8.52674	8.36652	8.60425	7.68488	8.44779	8.64895	8.35243	9.08268	8.33837	8.91872	8.86019	8.73785	8.90235	9.10118	8.29262	8.86678	9.07177	9.17916	7.99838	8.64704	9.09092
	Funhe2EKm000445	Leucine-rich repeat and guanylate kinase domain-containing protein (88%T)	Q96M69		0.483724	0.672608	0.675866	0.809434	0.162936	0.356999		4.7581	4.04671	5.15918	3.99733	4.92914	5.80156	4.17623	4.6793	4.98584	4.52527	4.33473	4.8184	4.48811	4.3017	4.72159	4.67476	4.59766	4.21031	4.59824	4.54424	4.60206	4.15829	4.3524	5.00949	4.23812	4.15798	4.47858	4.63802	4.8225	5.80379	4.85865	5.15329	4.48473	4.55148	4.10644	4.05169	6.06598	4.4746
	Funhe2EKm000446	Exocyst complex component (100%P)	Q96A65		0.262429	0.473857	0.21351	0.419343	0.778466	0.873962		8.97353	8.99656	8.12159	8.91871	9.21662	8.82664	9.1722	8.83157	8.85217	9.14815	9.11932	9.36238	8.95626	9.21166	9.19043	9.31196	9.32924	8.71626	9.26201	9.04998	8.97334	9.32482	9.25482	9.19092	9.19871	9.15154	9.02099	9.19401	9.24225	9.35361	9.17311	9.29396	9.40118	9.19975	9.25099	9.00381	8.97287	9.26604
	Funhe2EKm000447	Coiled-coil-helix-coiled-coil-helix domain-containing protein 3, mitochondrial (100%M)	Q9NX63		0.603933	0.761438	0.107026	0.274829	0.936464	0.964304		8.91085	8.87305	8.47727	8.52089	8.77782	8.66962	8.65002	8.57246	8.60224	8.80251	8.95915	8.5374	8.70598	8.65307	9.13422	8.71151	8.8453	8.95448	8.78253	9.07228	8.37141	8.70046	8.76469	8.65753	8.60644	8.72755	9.00466	8.584	8.57618	8.62224	8.2486	8.51156	8.4857	8.94855	8.72622	8.84925	8.92637	8.73407
	Funhe2EKm000448	Plexin-B3 (100%M)	Q9UIW2		0.00198272	0.0170733	0.0126629	0.0650557	0.146012	0.333513		9.69285	9.99917	9.11863	9.68924	9.88002	9.60892	9.78584	9.49138	9.52009	9.67092	9.8537	9.79191	9.33664	9.80942	9.24704	9.97334	9.52664	9.77518	9.79349	10.1274	9.33625	9.79938	9.59271	9.84614	9.63177	9.6088	9.79189	9.76763	10.0601	9.80873	9.67026	9.80083	9.95802	9.98584	9.78387	10.1404	10.1115	10.0648
	Funhe2EKm000450	Nuclear respiratory factor (100%P)	Q16656		0.0344304	0.129589	0.549386	0.721527	0.960915	0.977627		9.02981	9.17162	8.71126	9.13505	9.1685	8.89632	9.2645	9.13	9.19076	9.27253	9.04436	9.28848	9.40499	9.08741	8.77558	9.2111	9.39588	9.35211	9.51102	9.38196	8.4249	9.20075	8.87372	9.1077	8.8777	8.91769	9.25529	9.06569	8.63502	9.16185	9.30433	8.80135	9.365	8.97761	9.15439	8.7724	9.2841	8.8962
	Funhe2EKm000451	Uncharacterized protein			0.0134037	0.0677111	0.6281	0.778245	0.750734	0.857118		8.0676	7.78888	7.69821	7.73896	7.94449	7.67245	7.64816	7.95919	7.52296	7.73829	7.39729	8.14029	7.4607	7.87573	7.72584	7.81496	7.73648	7.74019	8.14559	7.58285	8.28455	7.79753	7.76393	7.84072	7.68193	7.7774	8.14114	7.775	7.83512	7.79341	7.99852	8.04289	7.99612	7.54173	7.81669	8.26907	7.32523	8.14103
	Funhe2EKm000452	Ubiquitin-conjugating enzyme E2 H (100%P)	P62256		7.99E-05	0.00152026	0.0607183	0.189976	0.68616	0.816137		8.68498	8.75676	7.80706	8.27342	8.582	8.16164	8.76144	8.63807	8.33851	8.73422	8.62139	9.1639	8.4924	9.14716	8.70314	8.3026	8.47285	8.43188	9.61613	9.17617	9.08087	8.00068	7.90948	8.10706	8.45872	8.53797	8.50688	8.5691	8.39873	8.02568	8.43988	8.60015	8.62371	8.67513	8.30313	8.38585	8.30313	8.16446
	Funhe2EKm000453	Zinc finger, C3HC-type containing (98%P)	Q86WB0		0.476854	0.667733	0.983563	0.990412	0.729953	0.844121		8.35603	8.24965	7.95801	8.25685	8.38034	8.18206	8.2632	8.12434	7.74736	8.48198	8.11292	8.37703	8.57884	8.2689	8.2439	8.40394	8.52339	8.32624	8.28574	8.5393	7.63136	8.30666	8.38056	8.01364	8.35285	7.98675	8.3271	8.25532	8.24305	8.20507	8.36214	8.3161	8.17953	8.38352	8.19802	7.23785	7.9729	8.3004
	Funhe2EKm000454	Kelch domain containing 10 (100%P)	Q6PID8		0.000351335	0.00470708	0.000722306	0.0080596	0.14343	0.32987		7.14268	6.88417	6.76558	6.97657	6.99643	6.7689	7.14404	6.88896	6.2755	7.12736	7.27381	7.31118	6.9468	7.26341	7.29186	7.35682	6.71438	6.54537	6.75521	7.20146	7.15472	6.20457	7.00823	6.85731	6.95196	6.76592	6.68323	6.6695	6.99305	6.98826	6.79641	7.11164	6.97978	7.48028	7.35224	7.22364	6.71139	7.24322
	Funhe2EKm000455	Sodium/potassium/calcium exchanger 5 (100%P)	Q5RH62		0.87025	0.927092	0.230935	0.439786	0.592855	0.753215		6.4053	5.04134	6.12679	4.99035	4.98092	6.00055	5.13976	5.56346	5.43729	5.42521	4.87302	5.45534	4.77435	4.93102	5.67967	5.27088	5.76337	5.63484	5.9645	5.28647	5.5318	5.39113	6.20009	5.32282	5.46884	5.791	5.66245	5.90583	5.09786	5.25957	5.32617	5.57502	5.73876	4.08676	4.64701	5.83509	6.11638	4.89197
	Funhe2EKm000456	Smoothened, frizzled family receptor (90%P)	Q99835		0.0509836	0.169187	0.0140658	0.0699693	0.918523	0.954057		9.43845	9.70539	9.26487	9.31215	9.57609	9.28548	9.6354	9.14256	9.11439	9.57261	9.06711	9.59693	10.0746	9.7153	8.43643	9.65838	9.82056	9.9228	10.0283	10.1814	8.99181	9.46931	9.50503	8.93565	9.44461	9.33661	9.51038	9.39833	9.41184	9.76262	9.63919	9.41448	9.47156	9.72783	9.63977	9.16971	10.002	9.52127
	Funhe2EKm000457	Tetraspanin-33 (100%P)	Q86UF1		2.89E-06	0.000115814	0.202824	0.406775	0.036155	0.133905		7.1011	7.25768	7.7291	7.10114	6.55573	7.68518	7.27835	7.38081	7.04108	7.00799	7.40878	7.2244	6.3531	7.52438	6.76895	7.09167	7.15487	7.69487	7.19517	7.32493	7.10561	7.88705	6.51297	7.24449	7.17028	7.10335	7.58556	7.35343	7.103	7.53429	7.43857	5.88387	6.96867	6.82898	6.93884	7.04351	6.96494	6.96221
	Funhe2EKm000458	Zinc finger protein (100%P)	Q96ND8		0.834304	0.906614	0.68622	0.816195	0.406938	0.610467		7.07808	7.4687	7.83006	7.15665	7.13518	7.19334	7.29188	7.08506	7.4626	7.29035	7.66295	7.39613	7.64544	7.48533	7.41857	7.46387	7.46247	7.44777	7.69559	7.38444	7.01118	7.38942	7.48487	7.39255	7.20839	7.66558	7.81876	7.50814	7.19275	7.11087	7.13161	7.16239	7.12487	7.12833	7.35072	7.40311	7.52388	7.06163
	Funhe2EKm000459	Voltage-dependent L-type calcium channel subunit alpha-1C (98%M)	Q5TZF1		0.000596637	0.00700234	0.181349	0.380939	0.486272	0.674583		7.64913	7.16831	7.1081	7.26276	7.68391	6.87629	7.2983	7.41577	8.00253	7.18733	7.38566	7.27094	7.60682	6.98442	7.04947	7.04056	7.57994	7.54914	7.50776	7.04427	7.19234	7.27247	7.25891	7.27085	7.30749	7.66979	7.19597	7.293	7.13138	7.3809	7.21841	7.12924	7.41528	7.403	7.30294	7.6793	7.25767	6.93383
	Funhe2EKm000461	DCP1 decapping enzyme B (100%P)	Q8IZD4		0.00102008	0.0104249	0.0089573	0.0508341	0.648616	0.791784		6.203	6.69907	6.20023	5.01923	6.28584	6.36704	6.51422	6.55842	6.16032	6.49032	6.83104	6.32143	6.01672	6.03957	6.43666	6.08626	6.37239	6.22504	6.14277	6.76684	6.72947	6.91821	5.86557	6.12087	6.94762	6.84517	7.15232	7.12891	6.43027	6.96503	7.56351	7.20612	6.88011	6.75582	6.62936	7.00235	6.75964	7.13827
	Funhe2EKm000462	Voltage-dependent calcium channel subunit alpha-2/delta-4 (100%P)	Q7Z3S7		0.127929	0.307222	0.0115322	0.0607541	0.193726	0.396106		7.03496	7.71684	7.27784	7.45396	7.66139	6.64345	7.54774	7.23278	7.34329	7.36297	7.17786	6.4314	6.97137	7.79353	7.77063	7.44497	7.03279	8.03851	7.79247	8.04839	7.02501	7.57346	7.28721	7.7749	7.92169	7.93747	7.29176	7.54729	7.92443	7.49361	7.54957	7.22196	7.65183	7.72168	7.60455	7.33893	8.08858	7.33018
	Funhe2EKm000465	N-acyl-phosphatidylethanolamine-hydrolyzing phospholipase D (100%P)	Q6IQ20		0.00448323	0.0309983	0.833785	0.906366	0.102602	0.267248		8.74605	9.24068	9.1075	9.43777	9.11635	8.8879	9.14004	9.23293	9.15077	9.11504	9.31217	9.15739	9.17401	9.25882	9.52274	9.32286	9.46973	9.66763	9.36798	9.27877	9.04089	9.38969	9.0413	9.15508	8.94976	9.09855	9.05215	9.26832	9.18964	9.25774	8.85646	8.97106	9.08133	9.04991	9.22571	9.02104	9.15546	8.94825
	Funhe2EKm000466	YEATS domain-containing protein (100%S)	O95619		0.325618	0.536766	0.241781	0.451532	0.670674	0.806317		8.20281	8.45568	8.13	8.78434	8.62436	8.54754	8.60692	8.41927	8.10872	8.54068	8.76448	8.42527	8.5897	8.51409	8.74906	8.6757	8.63621	8.9921	8.6614	8.60959	8.56982	8.41547	8.474	8.64317	8.17076	8.55998	8.27085	8.3228	8.8791	8.35239	8.3199	8.62127	8.56861	8.59307	8.5424	8.71918	8.60644	8.6004
	Funhe2EKm000467	Cleavage and polyadenylation specific factor 6, 68kDa (92%C)	Q16630		0.000135067	0.00227703	0.000767837	0.00843429	0.476494	0.667352		9.65653	9.81665	9.44865	9.55872	9.62527	9.43756	9.94474	9.45078	9.51364	9.9238	9.87414	9.84105	10.0801	10.1721	10.2538	9.60344	9.87642	9.99338	10.0424	10.2776	9.62027	9.78335	9.76178	9.24782	9.63934	9.74998	9.67136	9.80824	9.46083	9.81524	9.83851	9.58797	9.68532	9.418	9.68465	9.57622	10.1534	9.49233
	Funhe2EKm000468	Proline rich 5 (renal) (100%P)	P85299		3.51E-06	0.000134306	0.0590268	0.186511	0.318934	0.530565		6.40152	7.16765	6.46032	6.87707	6.63121	7.06881	6.75319	6.66066	6.71476	6.92652	7.05369	7.162	6.94483	6.80038	7.2842	6.5724	6.24907	6.37802	6.13615	6.508	6.93206	6.64957	7.01131	7.03159	6.54699	6.84581	7.03314	6.60361	6.7548	6.3341	6.70359	7.0675	7.22001	6.95942	7.34821	7.29914	6.12428	7.47965
	Funhe2EKm000469	WNK lysine deficient protein kinase 1 (100%T)	Q9H4A3		0.455543	0.651132	0.452247	0.648416	0.528198	0.705926		7.2936	7.47606	7.23326	7.55567	7.61751	8.05962	7.95433	7.50401	7.61716	7.26638	7.87055	7.60935	7.5758	8.01395	6.95201	6.88192	7.73492	7.48329	7.8712	6.9566	7.35416	7.07441	7.45395	8.07683	7.24773	7.9411	7.913	7.96884	7.54878	7.49442	6.91876	7.67371	7.70114	7.67766	7.80277	8.43796	7.24386	7.4993
	Funhe2EKm000471	Ninjurin-2 (98%M)	Q92982		0.00369625	0.0269286	0.000826994	0.00890647	0.217216	0.423806		7.31985	7.4032	7.60019	7.23374	7.7499	7.59767	6.97385	6.67368	7.38061	7.26274	7.2857	7.15737	6.87485	7.06484	6.72822	7.02718	7.18992	6.66319	6.43147	6.23631	6.80022	6.91538	7.43455	7.18905	6.95275	6.76052	6.31553	7.30148	6.88809	6.72643	6.64922	6.81338	6.44513	6.34209	6.65204	6.16267	6.24976	6.78549
	Funhe2EKm000472	E3 ubiquitin-protein ligase TRIM39 (100%M)	Q14258		0.0260272	0.107073	0.0477032	0.161859	0.281918	0.494142		5.63551	4.46559	5.79144	5.38456	5.33823	5.30561	4.72591	5.27971	4.38562	5.21301	4.90731	4.41055	5.42775	4.68021	5.64	4.91947	4.32452	4.05066	4.27528	4.6902	5.5816	4.65994	4.84982	4.99908	4.87463	4.46076	5.12421	4.59958	4.14792	5.23269	5.05299	5.26165	6.11866	5.79893	5.52523	4.30069	4.44468	5.10839
	Funhe2EKm000473	E3 ubiquitin-protein ligase TRIM39 (98%M)	Q14258		0.00769481	0.0455971	0.141088	0.326695	0.795366	0.884085		4.41804	4.80852	5.14937	3.95694	4.23607	5.24609	4.5522	5.41607	5.35349	4.17825	4.90099	3.57668	3.85384	3.90117	4.69283	4.08736	4.74463	5.27203	4.66204	5.1957	4.45503	5.40526	3.96215	4.54825	4.30198	5.28011	4.13209	4.87562	4.14696	5.22444	4.07991	4.17028	4.02797	3.96828	5.57626	4.59922	4.50041	4.94973
	Funhe2EKm000474	E3 ubiquitin-protein ligase TRIM39 (89%M)	Q14258		0.0653361	0.199318	0.323894	0.535341	0.594819	0.754726		4.64049	4.78657	5.1297	4.16453	5.08184	4.89362	4.59591	4.56343	5.50435	4.31883	4.14055	4.79563	4.04157	4.38366	4.44661	4.60668	4.86741	5.50641	4.81633	4.901	5.05126	5.56555	5.18191	4.64615	4.50449	4.65215	3.97108	4.61248	4.34375	4.63191	4.55162	4.58206	5.09548	4.21444	4.89345	4.56403	4.43557	4.43311
	Funhe2EKm000475	ELKS/Rab6-interacting/CAST family member 1 (100%P)	Q8IUD2		0.00688454	0.0421496	0.0179486	0.082701	0.598882	0.757658		8.72796	9.14446	8.72144	8.95636	9.07409	8.65803	8.94214	8.545	8.80307	8.96212	8.69689	8.94174	8.66134	9.092	8.5873	8.88101	8.79822	9.19531	9.60964	9.32492	8.48583	9.47477	9.36643	9.43958	8.93372	9.35765	8.89587	9.0512	9.33664	9.2989	8.95978	8.65958	9.05909	8.83397	9.08526	9.21793	9.5115	8.85664
	Funhe2EKm000476	F-box and leucine-rich repeat protein 14 (94%T)	Q8N1E6		0.022288	0.0962597	0.166331	0.36143	0.991587	0.994978		8.27508	8.41612	7.67841	7.90478	7.90773	7.76629	8.44092	7.82002	8.1031	8.24867	8.06404	8.69076	8.00869	8.58253	8.09763	8.43688	8.26047	8.06693	8.605	8.7022	7.86177	8.1015	8.41723	8.13411	8.32668	8.02859	8.31548	8.16602	8.16763	8.37439	8.50319	8.61548	8.4117	8.32543	8.53742	8.17084	8.58623	8.2998
	Funhe2EKm000477	Wingless-type MMTV integration site family, member 5B (98%P)	P41221		5.13E-08	4.67E-06	0.059137	0.186726	0.211857	0.41743		7.75134	8.11793	7.32597	7.51914	7.77053	7.84169	7.64681	7.96916	7.95094	7.77845	7.50885	7.96924	7.63554	7.90477	7.33657	7.99713	7.58811	7.94408	7.6296	7.86013	7.8619	8.61031	8.32258	8.05142	8.09783	7.91434	8.03069	8.22319	8.02911	8.35312	8.2927	8.04743	8.25771	8.18931	8.81332	8.59506	8.38348	8.4596
	Funhe2EKm000478	Adiponectin receptor protein (100%P)	Q86V24		0.0301917	0.118372	0.18398	0.38424	0.0297892	0.117236		10.8459	10.4889	9.84097	9.42991	10.5471	10.2607	10.595	10.5424	9.78321	10.4019	10.2585	10.6933	10.2957	10.616	10.7159	10.0024	10.0755	10.6838	10.8605	10.6248	11.1061	10.5493	10.3226	10.43	10.4583	10.7152	10.298	10.3804	9.78442	10.2459	10.4129	10.4726	10.1578	10.5575	10.626	10.2845	9.87632	10.4604
	Funhe2EKm000479	Homeodomain transcription factor 2 (99%P)	Q8N3S3		0.00164936	0.0148716	0.17823	0.376951	0.702118	0.826655		9.15224	9.50134	9.04612	9.23338	9.27511	8.81597	9.45959	9.30959	8.7492	9.30021	9.05143	9.17293	9.32906	9.31268	8.84588	9.01289	9.32985	9.17352	9.44541	9.38192	8.54078	9.28004	8.91692	9.0771	9.05423	8.94029	8.98993	8.99116	9.20078	9.15541	9.07313	8.94915	9.01731	8.87126	8.86762	8.61899	9.04368	8.85691
	Funhe2EKm000480	Transmembrane protein (100%M)	Q9H2L4		0.926789	0.958948	0.686855	0.816601	0.255425	0.466473		6.32448	6.01207	6.70625	6.61812	5.63236	6.26816	6.07236	6.22062	6.59259	6.48598	6.39307	6.30168	6.13026	6.3494	6.18441	6.37153	6.70562	6.43197	6.34313	6.29522	5.5309	6.0289	6.21629	6.18463	5.96536	6.31541	6.70418	5.81597	6.32891	6.30984	6.61928	6.732	6.27429	6.11363	6.28266	6.44538	6.31196	6.16765
	Funhe2EKm000481	Round spermatid basic protein 1 protein (70%M)	Q6PCB5		9.07E-05	0.00167621	0.0846419	0.235967	0.0887117	0.243363		8.61646	8.82591	8.41255	8.61962	8.48822	8.03091	8.58464	8.21194	8.23912	8.63102	8.65845	9.23324	8.05173	9.04627	8.46152	8.36446	8.70158	10.038	9.46605	9.61885	8.43697	8.84388	8.17581	8.47385	8.69193	8.5879	8.43426	8.59556	8.64271	8.36066	8.54972	7.98174	8.58016	7.88868	8.2522	8.77518	8.77529	8.52503
	Funhe2EKm000482	Tyrosine-protein phosphatase non-receptor type (100%M)	Q05209		0.228722	0.437169	0.108558	0.277274	0.13974	0.324658		7.88262	8.27419	7.65131	7.45744	8.08438	7.16563	8.07875	7.62701	8.07608	7.97876	7.73077	8.12624	7.42023	8.17725	6.67754	7.63031	7.96067	7.9334	7.95781	8.18574	8.02077	7.8192	7.48627	7.43043	7.08269	7.80409	7.49965	7.46501	7.36018	7.83584	7.71542	7.86021	7.783	7.84681	7.47241	8.24382	7.9954	7.98405
	Funhe2EKm000483	TRF1 interacting nuclear factor (100%M)	P17040		0.00380626	0.0274978	0.00300372	0.0232702	0.0736827	0.215551		9.99484	10.0058	9.7609	9.87427	10.0268	9.4249	9.96108	10.0555	9.53794	10.136	9.95994	10.0226	10.1438	10.2362	10.0197	10.1489	10.0652	10.5018	10.6701	10.6168	9.25569	10.0401	9.67983	9.95015	10.1331	10.0178	9.69496	9.82935	10.1086	10.103	9.82289	9.96921	10.0905	9.72857	9.78791	9.82426	10.648	9.96406
	Funhe2EKm000487	Plakophilin-2 (95%S)	Q99959		0.0214358	0.0936737	0.144059	0.330831	0.870025	0.926928		6.47673	6.33185	6.25854	6.62768	6.24274	6.38187	6.74065	7.09251	6.83834	5.88843	6.81802	6.46726	6.71881	7.1604	6.96773	6.72742	6.58492	6.82919	6.46956	6.42015	7.1431	7.07762	6.75371	6.79328	6.62585	6.9713	6.77812	6.83992	6.43045	7.44839	6.79869	6.76811	7.3076	6.99159	6.94177	6.76763	6.43941	7.06626
	Funhe2EKm000488	Nudix (Nucleoside diphosphate linked moiety X)-type motif (84%P)	Q9NZJ9		0.0027343	0.0217157	0.0288897	0.114827	5.83E-05	0.00119535		7.3862	7.35217	8.17275	8.08396	7.66481	7.52891	7.41742	7.3799	7.0496	7.61321	7.73606	8.08788	7.86582	7.98255	7.97448	7.93282	7.66909	8.56982	8.7239	8.45739	8.49296	7.90118	7.77904	7.84643	7.72921	7.85359	7.47611	7.85008	7.85594	7.78073	7.618	8.14891	7.39184	7.58898	7.60652	8.1273	8.18463	7.38024
	Funhe2EKm000489	Ubiquitin-conjugating enzyme E2 N (100%P)	P61088		0.000995903	0.0102421	0.00144947	0.0135545	0.659541	0.799059		8.36254	8.45888	7.94794	8.4004	8.14031	8.46996	8.65379	8.48772	8.63545	8.38724	8.73112	8.65802	8.70354	8.7923	9.12761	8.24106	8.71963	8.38736	8.47281	8.83285	8.32396	8.11637	8.13499	7.91062	8.8484	8.1811	8.33758	8.19627	8.04865	8.54833	8.91545	8.44199	8.86222	9.13122	9.02947	8.05471	8.11095	8.47132
	Funhe2EKm000490	39S ribosomal protein L42, mitochondrial (99%P)	Q9Y6G3		0.0266983	0.108933	0.707804	0.83025	0.942262	0.9675		7.55095	7.43953	7.17257	8.07868	7.30752	7.57614	7.42595	7.62252	7.98491	7.37765	7.76174	7.30381	8.13341	7.5216	7.95956	7.64018	7.30772	8.13249	7.73761	7.60694	7.02483	7.63896	7.68828	7.91451	7.43121	7.651	7.95783	7.64327	7.48988	7.51688	7.57257	7.72178	7.32698	7.84851	7.74527	7.16363	7.9269	7.1807
	Funhe2EKm000491	Periodic tryptophan protein (100%P)	Q13610		6.07E-06	0.000206457	0.000121336	0.00209351	0.0581787	0.184694		8.50368	8.67082	8.74146	8.8425	8.81083	8.0487	8.76999	8.68692	8.64955	8.77809	9.01193	8.78311	9.00086	8.90224	8.80796	8.65318	8.70055	9.20104	9.2026	8.91888	8.75703	8.65081	8.48306	8.47275	8.18317	8.38127	8.63427	8.34582	8.54868	8.60164	8.35611	8.71158	8.92577	8.84006	8.88368	8.83076	8.52758	9.12296
	Funhe2EKm000492	Anoctamin 6 (95%P)	Q4KMQ2		0.0316796	0.122356	0.194506	0.397119	0.495514	0.681358		9.07942	8.9646	8.39274	7.80131	8.87333	8.54415	8.81295	8.94236	8.06331	8.64575	8.13726	8.88384	7.99512	8.49764	7.46627	8.39199	8.63063	8.95549	8.76665	9.03757	8.25222	9.07341	8.92241	8.85526	9.37108	8.28175	8.60843	8.83581	8.68942	9.01991	8.95765	8.17542	9.09357	8.90595	8.84721	8.33986	9.02535	8.58812
	Funhe2EKm000493	Asunder, spermatogenesis regulator (Drosphila) (100%P)	Q9NVM9		0.0260982	0.107259	0.014068	0.0699755	0.633943	0.781729		9.42066	9.16051	9.14405	9.18278	9.34972	9.20524	9.25546	9.37439	9.07581	9.16905	9.4723	9.46227	9.64918	9.27876	9.45001	9.43084	9.46228	9.28494	9.49901	9.33487	9.17497	9.26916	9.24837	9.1648	9.15936	9.07611	9.32331	9.23052	9.13666	9.38754	9.32767	9.52583	9.21325	9.28326	9.13562	9.40364	9.49806	9.40375
	Funhe2EKm000495	Zinc finger protein (91%M)	Q9P2J8		0.0693799	0.207319	0.152822	0.343175	0.907757	0.947775		8.21943	8.5114	8.26155	8.01002	8.3417	7.29793	8.33268	8.0813	7.88036	8.19534	8.76498	8.39612	8.15935	8.52984	8.49103	8.65183	8.40455	8.42938	8.33916	8.30764	8.46362	8.59449	8.01198	8.31983	8.07454	8.19263	8.20679	8.08014	8.13834	8.5199	8.19105	8.28014	8.00746	8.43622	8.30799	8.41569	8.25903	8.37641
	Funhe2EKm000496	Zinc finger protein (100%M)	Q3ZCX4		0.00435479	0.0303307	0.0686304	0.205856	0.338833	0.549099		7.5047	8.16717	8.01522	7.67613	7.88995	7.93082	8.04959	7.70025	7.4421	8.0331	8.25627	8.12138	8.50673	7.78681	8.25361	8.27814	8.04789	7.89479	7.77601	8.08864	7.84537	8.37143	8.08205	7.97355	8.0125	8.43945	7.92184	8.05202	8.44862	8.2025	8.36547	8.30136	8.43844	8.24899	8.13394	8.09174	8.33279	8.13603
	Funhe2EKm000497	Kit ligand a (100%P)	Q56JH6		0.153968	0.344733	0.435911	0.635106	0.489927	0.677282		4.91643	4.71521	5.13386	4.04194	4.31003	5.05341	4.26347	5.03683	5.21308	4.60356	4.2715	4.80584	4.93772	4.51882	3.98736	4.26903	4.91638	4.81885	4.63382	4.61878	4.71375	4.90762	4.91255	4.45228	5.20555	4.77717	4.66948	5.28975	4.62321	4.69351	4.85674	4.57484	4.96893	5.01212	4.38503	4.41211	4.96328	4.4508
	Funhe2EKm000498	Ankyrin repeat and SOCS box protein (99%P)	Q8WXK1		0.00969227	0.0538648	7.64E-05	0.00146739	0.639793	0.785819		4.99514	4.48758	5.80153	4.03627	4.90653	5.18716	4.42392	5.48998	5.18935	4.61414	5.3985	4.57375	3.91848	4.6385	4.93244	4.51612	4.13477	4.28026	4.03251	3.98562	4.14707	4.19863	4.40841	5.13556	4.61378	4.31208	3.9711	4.69993	4.46224	4.3493	4.6435	4.28937	4.59916	3.94132	4.96054	3.91849	4.19368	3.94031
	Funhe2EKm000499	Leiomodin 2 (cardiac) (96%T)	Q6P5Q4		0.00106003	0.0107281	0.101275	0.26493	0.180748	0.380217		6.83775	6.9015	6.32927	7.08403	6.87062	7.17724	6.89497	6.84715	6.70036	6.75439	6.70285	6.83996	6.53342	6.44491	5.75081	6.89559	6.58382	6.40201	5.73506	6.43982	7.16481	7.23829	6.82558	7.11404	6.81941	7.18967	7.41259	6.76151	6.72464	7.17502	6.79514	7.04159	6.88414	6.54026	6.9742	7.29622	6.3639	6.79326
	Funhe2EKm000500	Neural Wiskott-Aldrich syndrome protein (100%P)	O00401		0.0831398	0.233253	0.382861	0.590046	0.3173	0.529039		9.0607	8.97713	8.78857	8.70802	8.53417	8.30628	8.65588	8.78908	8.59687	8.40783	8.71578	8.60926	8.79464	9.10442	8.87285	8.79886	8.38705	7.87659	8.57072	8.78663	9.02501	8.80161	8.87968	8.60344	8.31282	9.51271	8.99797	8.9208	8.9138	8.90081	8.61348	8.84238	8.8128	8.84379	8.79362	9.02687	8.41635	9.04917
	Funhe2EKm000501	Transmembrane protein 229A (99%P)	B2RXF0		0.111154	0.281159	0.778148	0.873762	0.314036	0.525861		6.73819	6.52543	5.70468	5.8369	6.2747	6.05374	6.41997	5.85066	6.12203	6.35252	5.99121	6.28574	5.86539	6.35308	5.99103	6.27626	6.18731	5.6572	5.74328	6.22097	6.92294	6.20762	6.12561	5.83967	6.31662	6.37695	6.26224	6.51768	6.65431	6.68946	6.57802	6.7648	6.51221	6.31925	6.67193	6.49597	5.86455	6.16798
	Funhe2EKm000503	G protein-coupled receptor 37 (endothelin receptor type B) (100%M)	O15354		0.0417891	0.147917	0.19869	0.402003	0.490608	0.677664		5.78469	5.35376	5.83904	5.8863	5.5663	5.39842	5.57171	5.78104	5.22643	6.01808	5.00317	5.66897	4.96338	5.1413	4.98842	5.31889	5.81394	6.72199	5.75745	5.64226	4.98516	4.9114	5.55634	5.95205	7.0598	5.69574	5.71859	5.86561	6.6259	6.26797	7.20242	5.56675	7.94541	6.62645	7.0747	4.59609	5.80114	5.60416
	Funhe2EKm000506	Macrophage mannose receptor (100%P)	P22897		0.151591	0.341503	0.208629	0.413765	0.77821	0.873794		5.12424	4.14857	5.09984	4.41188	3.92879	5.78168	3.71448	4.27691	4.71177	4.41739	4.15838	4.0643	4.09482	3.99301	4.43581	4.52932	3.98714	4.69109	4.16256	3.70941	4.67314	3.66288	4.52793	4.24003	4.33509	4.15499	3.81622	3.91155	4.17085	4.04874	3.95337	4.61582	4.09379	4.04018	4.03367	3.91849	3.90284	3.78541
	Funhe2EKm000507	RAS guanyl-releasing protein 1 (99%P)	O95267		0.0383731	0.139389	0.000101586	0.0018329	0.524506	0.702969		7.86533	7.86466	7.1072	7.36059	7.95408	7.33993	8.03739	8.2667	7.68912	8.12739	8.16238	8.16968	7.73756	7.92465	7.82966	7.67175	8.03333	7.76409	8.03352	8.16472	7.80021	7.67434	7.47544	7.17934	7.57945	7.54836	8.2236	8.33602	7.93599	8.40089	8.02472	7.71189	8.15534	8.07191	8.33597	7.75217	7.59228	7.90806
	Funhe2EKm000508	Synapse differentiation-inducing gene protein (100%P)	A6NDD5		0.0716397	0.211462	0.8994	0.943024	0.0548819	0.177624		6.68985	7.18057	7.27989	7.70522	7.14886	6.82332	7.58414	7.04689	7.8419	7.21042	7.50503	7.23532	7.6235	7.12609	7.46368	7.55831	7.57505	6.95224	7.3254	6.98795	7.35908	7.57502	7.28626	7.6751	7.53081	7.81715	7.17029	7.65511	7.7417	7.05122	7.26682	7.53062	7.67724	7.15487	6.80514	7.77021	7.93652	7.29042
	Funhe2EKm000509	Visual system homeobox (99%P)	P58304		0.0991809	0.261331	0.543072	0.716831	0.310716	0.522576		5.73937	5.62591	6.81586	6.97349	6.13899	6.02393	5.81301	6.6269	6.79852	6.13003	5.85085	6.15831	6.22991	6.25222	6.72909	6.1182	6.17949	6.36873	6.57156	6.50668	5.63452	5.98653	6.2115	5.93285	6.44311	5.59514	5.44233	5.99431	6.08876	5.94074	5.97663	6.04397	5.85279	5.5046	5.71165	6.18329	6.59631	5.91632
	Funhe2EKm000510	Visual system homeobox (86%M)	P58304		0.709078	0.830926	0.974555	0.985013	0.577112	0.741929		4.51527	4.85006	5.72341	4.99555	5.28041	5.42365	4.58834	5.82111	4.97098	5.18172	5.26449	4.79855	4.84096	4.77171	5.27411	4.76318	4.63738	5.14925	5.56218	5.30773	4.80752	5.08905	4.46243	4.81252	5.23064	4.61677	4.47537	5.51681	5.52749	5.26533	4.63476	5.14148	4.7137	5.356	4.96089	4.93106	5.85764	4.81172
	Funhe2EKm000512	O-mannosyl-transferase (94%P)	Q9UKY4		0.0659466	0.200576	0.844204	0.912348	0.128175	0.307586		7.95929	8.212	8.05999	8.16933	8.10433	8.23303	8.57499	8.06488	8.28856	8.05877	7.8815	7.93165	7.87387	8.17145	7.57223	7.94618	8.25581	8.21309	7.95005	8.06768	7.39687	7.84033	7.80786	8.23918	7.61735	8.05792	8.05239	7.98324	7.57815	7.90185	7.66998	7.99766	8.02649	7.95255	8.05517	7.5127	8.46267	8.06122
	Funhe2EKm000512l2	Lin-52 (C, elegans) (100%P)	Q52LA3		0.0477021	0.161859	0.591393	0.752035	0.202234	0.406103		6.50095	6.34799	6.57445	6.51678	6.26835	6.99889	6.64077	6.43852	6.80491	6.08799	7.32349	6.67883	7.17916	6.72397	7.02797	6.62215	6.49087	6.93357	6.40244	6.89196	6.64477	6.9229	6.29159	6.85294	6.44699	6.47756	5.73608	6.33968	7.0108	6.67405	6.80048	6.50216	6.31663	6.5924	6.58057	6.90503	6.97304	6.49437
	Funhe2EKm000513	Latent-transforming growth factor beta-binding protein 2 (90%M)	Q14767		0.000124566	0.00213775	1.32E-06	6.24E-05	0.189214	0.39067		7.04468	7.52162	6.44269	6.75755	7.34469	6.9643	7.04832	6.8213	6.80802	7.56729	6.81334	7.64218	7.27631	7.4699	6.08178	7.58058	7.44356	7.91782	8.56984	8.29052	8.18065	6.96207	7.08096	6.37908	7.3357	6.65716	7.50221	7.6582	7.26136	7.64249	7.61593	7.45164	7.62187	7.64936	7.50034	7.2971	8.33799	7.53957
	Funhe2EKm000514	E3 ubiquitin-protein ligase HACE1 (100%M)	O15033		8.54E-05	0.00159943	0.02019	0.0899685	0.409371	0.612691		8.72106	8.68091	7.99507	8.51589	8.61495	8.32517	8.74987	8.45729	8.26213	8.89057	9.01187	9.33041	8.93907	9.13476	8.73723	8.8152	8.79388	8.61518	9.00902	9.02885	8.13316	8.49822	8.26097	8.46587	8.31795	8.58362	8.74643	8.66491	8.36191	8.61715	8.86405	8.76732	8.8001	8.94098	8.5456	8.56642	8.46455	8.87244
	Funhe2EKm000515	FCF1 small subunit (SSU) processome component (100%P)	Q9Y324		0.045238	0.156156	0.0506515	0.168443	0.818739	0.897546		7.36804	7.61953	7.62849	7.65771	8.00371	7.90578	7.81667	7.80908	8.08378	7.5645	8.00498	7.58013	8.42846	7.66577	8.30501	7.67602	7.73279	7.88415	7.83609	7.66086	8.06129	7.35267	7.97643	7.90504	7.44361	7.76005	7.77456	7.84411	7.92457	7.88924	7.84503	8.5021	7.98263	8.07311	7.86149	7.95391	7.75401	8.49299
	Funhe2EKm000516	Vasohibin-1 (100%P)	Q7L8A9		0.179813	0.378954	0.427876	0.628299	0.861328	0.921975		6.83444	6.8921	6.9633	7.23919	6.18204	6.36712	7.11438	6.69225	6.97878	6.64791	6.72933	6.44739	6.86651	7.46886	7.0909	7.03043	7.35479	7.0344	6.72965	7.37213	5.64596	7.06726	7.07449	6.70476	7.15304	6.63368	7.16869	6.99134	7.10862	6.95392	7.07586	6.86767	6.94724	6.77931	6.94747	6.7518	7.12515	6.57258
	Funhe2EKm000517	Angel (100%P)	Q9UNK9		0.007247	0.043646	0.0663764	0.201424	0.565948	0.73343		8.36135	8.41223	8.33499	7.70444	7.64291	8.63464	8.29241	8.42256	7.22448	8.32396	8.49937	7.74721	7.53889	8.52092	8.24312	7.54413	7.61055	8.45926	8.14816	8.46888	7.03226	8.40843	8.09719	7.98905	7.65728	7.68238	7.58954	7.72975	7.29095	7.59078	7.74603	6.19431	7.82701	7.43856	7.82098	6.99363	8.40801	6.57792
	Funhe2EKm000518	Chromosome 14 open reading frame 166B (100%M)	Q0VAA2		0.391589	0.59742	0.0925965	0.250077	0.494541	0.680624		4.15579	4.88765	5.11596	4.81943	4.26925	5.75412	4.07535	5.07443	5.04331	4.90187	4.55654	4.16132	4.46983	4.43163	4.56066	4.27373	4.1482	4.18262	4.84307	5.14528	4.57039	5.33057	5.69968	5.11708	4.65426	4.76851	4.50652	4.97261	5.01534	4.4338	4.30568	4.59061	4.93684	4.05754	4.05262	4.77889	4.90931	4.38145
	Funhe2EKm000519	Ribosomal protein S6 kinase 1 (98%M)	Q9Y6S9		0.0694863	0.20748	0.337443	0.547812	0.165361	0.360083		6.41	6.97927	6.66678	6.6892	6.90722	5.99269	6.68664	6.72195	6.0816	6.9256	6.85167	6.89492	6.28519	6.67568	6.35761	6.72899	6.97327	6.80959	7.07519	7.11768	7.15964	6.47612	6.57369	6.84403	6.84361	6.53187	5.86299	6.94594	6.77936	6.39173	6.57748	7.54494	7.01566	6.74028	6.55907	6.75398	6.55199	6.99722
	Funhe2EKm000520	Unknown			0.0247009	0.1034	0.269032	0.480657	0.311349	0.523236		4.83	4.78562	5.50009	5.22726	5.10327	5.04691	4.67828	4.90826	5.35116	5.35803	5.18093	4.21268	4.76934	4.71951	5.05511	5.78925	5.13103	4.60602	5.21916	4.77296	5.24919	5.1478	5.17475	5.92383	5.57331	5.35501	5.06182	5.41849	5.17371	4.35265	5.27537	5.37341	5.30176	5.52522	4.82513	6.22673	4.7338	5.2835
	Funhe2EKm000521	EGF-containing fibulin extracellular matrix protein 1 (74%P)	Q12805		0.0266865	0.108908	0.164016	0.358303	0.649252	0.792233		5.45693	4.77089	7.00917	5.90021	5.06843	6.01837	5.31915	5.09358	4.92404	5.72105	5.11835	4.57121	5.42013	5.94744	4.01042	5.38259	4.27658	4.99768	5.54069	4.84199	6.82049	5.53197	6.94694	6.31244	5.31705	4.68748	7.47024	6.4167	4.07674	5.40595	5.56546	6.68566	4.96232	5.19903	5.2428	4.07481	5.40095	5.97582
	Funhe2EKm000522	Dihydrolipoamide S-succinyltransferase (E2 component of 2-oxo-glutarate complex) (100%P)	P36957		0.00169315	0.0151625	0.00677669	0.0416728	0.372272	0.580401		12.2265	12.1339	12.0044	12.2452	12.2786	12.0336	12.1843	12.1787	12.2814	12.0251	12.1976	11.9128	12.2475	11.9863	12.2008	11.7444	11.8535	12.1357	11.8884	11.7811	12.14	12.4321	12.3836	12.2623	12.2498	12.4169	12.3599	12.3637	11.9536	12.1485	12.0231	12.1587	12.1162	12.0595	12.1634	12.4139	11.8184	12.0623
	Funhe2EKm000523	Prospero homeobox protein (100%P)	Q92786		0.199899	0.403425	0.341433	0.551653	0.0395353	0.142248		4.99527	4.97611	5.80099	5.9572	5.87337	5.98282	5.75783	5.68171	5.7624	5.92449	4.63519	5.49002	5.92917	5.7322	6.18346	5.05558	5.63057	5.55762	6.18026	5.82485	5.55003	6.15072	5.5722	6.42203	6.03442	5.9969	5.99112	5.51872	5.99483	5.94465	5.58788	5.15692	6.03922	5.83352	4.96072	5.46396	5.73785	5.6814
	Funhe2EKm000524	Steroid hormone receptor ERR2 (100%M)			0.0181858	0.0834608	0.361187	0.570273	0.0713619	0.210941		8.50268	8.63005	8.82694	8.90646	8.65685	8.05229	8.40662	8.3296	8.27545	8.64521	8.06313	8.76737	8.69793	9.01656	8.50333	8.60978	8.76262	8.55909	8.72161	8.89707	8.25633	8.46939	8.67236	8.3436	8.44122	8.58628	8.6539	8.40489	8.5585	8.59501	8.32799	8.4677	8.71164	8.62895	8.32616	8.54294	8.76099	8.36303
	Funhe2EKm000525	G patch domain-containing protein (100%P)	Q9NWQ4		0.0093576	0.0524428	0.0602089	0.188926	0.753872	0.858844		6.56917	5.90476	6.44641	6.18451	6.6199	5.78624	6.71518	5.63519	6.63056	5.55126	5.6257	6.12031	5.51306	6.25891	5.53034	6.192	5.24902	5.45554	6.19277	6.00151	5.70139	5.76965	6.19034	5.86064	6.10393	6.1593	6.10049	6.38333	5.68122	6.24474	6.5171	5.19128	6.36986	5.56421	6.41242	5.2402	5.852	5.48844
	Funhe2EKm000526	Intraflagellar transport protein 43 A (91%P)	Q96FT9		0.967765	0.981275	0.412479	0.615214	0.068401	0.205392		4.82014	4.63497	6.4677	6.13295	5.7501	5.71767	5.67924	5.00074	6.00823	5.22463	5.60209	5.48479	6.04366	4.95676	5.21014	5.37671	5.34936	5.08987	5.73156	5.79821	5.46262	5.53906	6.28007	5.33244	6.16546	6.19995	5.42826	5.12488	5.78914	5.01024	5.25957	5.63473	4.79446	5.11909	4.88932	5.14626	4.81114	5.44579
	Funhe2EKm000527	Transforming growth factor beta-3 (100%T)	P10600		0.0703278	0.209061	0.252188	0.463121	0.126456	0.304952		10.3672	10.6883	9.98932	9.85759	10.3746	10.2536	10.2273	9.99421	10.0798	10.3769	9.84639	10.3924	9.98233	10.3792	9.1237	10.0583	10.3844	10.5597	10.3402	10.5979	9.90654	10.3562	10.3641	10.2348	10.482	10.197	10.3994	10.3201	10.2734	10.5957	10.3918	10.0482	10.2475	10.3044	10.1861	10.253	10.0884	10.4549
	Funhe2EKm000528	Uncharacterized protein			0.822452	0.89976	0.966222	0.980488	0.222698	0.430384		5.00239	4.48411	5.68462	4.63726	4.22199	5.71548	3.88011	4.56301	4.65743	4.51343	4.24269	4.31436	4.15889	4.30337	3.70889	4.67688	3.87509	4.40547	4.92217	4.20256	4.4917	4.30715	4.26364	4.33165	4.97529	4.03062	4.48473	4.78011	4.59019	4.65319	4.7941	4.28296	4.41118	5.3369	4.97061	3.91849	4.63355	3.94465
	Funhe2EKm000529	Tubulin tyrosine ligase family, member (100%M)	Q6EMB2		0.000730066	0.00812396	0.770918	0.86939	0.526437	0.704588		5.34175	5.84149	5.13041	4.84358	4.83433	5.18799	4.81898	5.18691	5.00309	4.86041	5.00569	5.53095	5.02752	5.09764	4.93647	5.4504	5.0675	4.94407	5.2067	4.47362	4.89781	5.31171	5.18557	5.49735	5.4648	5.35815	5.66249	5.13601	5.58446	5.45337	5.22446	5.85182	5.22432	5.98167	6.08344	5.15366	5.38311	5.27494
	Funhe2EKm000530	Chromosome 14 open reading frame (94%T)	Q9UKR5		0.0176128	0.0816346	0.0778859	0.223552	0.186927	0.387837		6.6707	6.25486	6.58806	7.32516	6.49752	6.52245	6.28731	6.28704	6.36521	7.1497	6.29033	6.27439	5.94851	6.63799	6.57277	7.0462	7.19701	6.5672	6.53863	6.27841	6.40488	6.24056	6.30076	6.36744	6.37752	6.35913	6.64462	6.17272	5.98093	6.16099	5.83904	6.96523	6.02737	6.18735	6.12249	5.7462	5.95263	6.30647
	Funhe2EKm000531	Feline leukemia virus subgroup C cellular receptor family, member 2 (100%P)	Q9UPI3		0.000301661	0.00419741	0.500797	0.685491	0.218758	0.425707		4.62739	4.76588	5.59814	5.78365	5.24392	5.62511	5.21314	5.5349	4.98923	5.11008	4.91668	5.17098	4.81622	4.89782	5.51871	5.15717	5.53524	5.34401	5.74475	4.99568	6.15583	4.57074	5.30308	6.00295	4.60316	5.50825	4.54864	5.71347	5.66082	4.52655	5.25769	5.54134	5.07208	5.33055	5.17638	4.6495	5.66646	5.8554
	Funhe2EKm000532	Jun dimerization protein (100%P)	Q8WYK2		5.93E-07	3.34E-05	0.00167276	0.0150266	0.1199	0.295098		5.72861	6.25629	5.59373	5.50794	5.48472	6.41825	5.45003	6.13821	6.69747	6.60786	5.51987	6.97746	6.35028	5.28482	5.78908	6.57925	6.3043	4.70681	4.76176	4.84078	5.79444	6.20869	6.31426	6.79953	7.04833	5.82056	6.31517	6.30929	6.24278	6.13384	7.05815	6.93364	6.81567	7.38523	6.95373	6.55193	5.58397	7.02699
	Funhe2EKm000533	Proto-oncogene c-Fos (98%P)	P01100		0.302074	0.514229	0.00361868	0.0265412	0.626749	0.77729		6.95609	7.59087	7.45746	7.71212	7.65023	7.43625	7.54379	7.13683	7.54746	7.2241	7.53738	7.64112	7.31732	7.32331	7.03829	7.24193	7.36245	7.70613	7.0966	7.24054	7.31021	7.76652	7.01858	8.14225	7.23819	7.66237	7.02011	7.28299	7.32334	7.31651	7.09769	7.47145	7.50528	7.14075	7.21617	6.83497	7.39397	6.876
	Funhe2EKm000535	Zinc finger C2HC domain-containing protein 1C (100%M)	Q5TFG8		0.383649	0.590681	0.0093354	0.05237	0.313488	0.525272		4.16947	4.30991	4.97956	4.57978	4.68554	4.89362	4.00341	4.5631	4.38562	4.31717	4.01593	3.99029	4.15526	4.1869	3.70889	3.80539	4.63447	4.3974	4.38143	4.09729	4.51021	3.66288	4.27212	4.32234	4.25709	4.31131	4.66255	4.19737	4.34567	3.99852	4.72613	3.92116	4.13981	4.2167	3.96304	3.91849	4.73359	3.78541
	Funhe2EKm000536	NIMA (never in mitosis gene a)- related kinase (100%P)	Q8TD19		0.0109696	0.0586741	0.0265043	0.108436	0.945509	0.969167		10.1667	9.74601	9.92783	9.83741	9.98287	9.56294	10.0391	9.946	9.46911	9.78558	9.82418	9.91153	9.71666	9.95564	9.58411	9.61797	9.55467	10.0823	9.97546	9.85562	9.80543	10.1055	9.63466	10.0379	9.82041	9.76056	9.93017	9.82585	9.54506	10.0331	9.89053	9.54121	9.81379	9.45607	9.66431	9.48441	10.0824	9.40046
	Funhe2EKm000537	C-type lectin domain family 4 member M (96%M)	Q9NNX6		0.019001	0.0862424	0.156486	0.348028	0.721499	0.838775		11.842	11.0336	10.866	10.5446	11.537	11.534	10.7365	10.947	11.274	11.6681	10.7045	11.3973	11.7008	10.7016	12.3757	12.0275	11.2347	12.2995	11.1366	11.7466	12.3953	11.0287	11.7974	11.0197	11.572	11.6402	10.872	10.9148	9.63232	11.4066	11.9551	11.7519	9.87667	11.5798	10.4252	11.6194	11.922	10.8898
	Funhe2EKm000538	Immune-related, lectin receptor (92%P)	Q9ULY5		4.83E-06	0.0001717	0.157166	0.348838	0.178674	0.377603		7.687	7.25959	7.10503	7.70679	6.98848	6.59279	7.50436	7.12637	7.19913	7.24262	7.64579	7.43601	7.41411	7.56864	5.67829	6.936	6.3379	6.38988	6.34837	6.14751	7.48274	7.38635	7.51828	7.27423	7.65344	7.7172	7.80313	8.12029	7.50621	7.44893	7.40926	7.35074	7.54597	7.20089	7.16985	7.59435	7.08317	7.65951
	Funhe2EKm000539	Interferon-induced protein with tetratricopeptide repeats (100%P)	Q8TAM2		0.0136426	0.0684857	0.358631	0.567842	0.287439	0.499637		7.08869	6.89177	6.55823	6.57052	6.95925	6.54712	6.68412	7.13779	6.71858	6.60991	7.062	6.57714	6.95378	6.45454	7.12087	6.69705	7.22014	7.46118	6.97908	6.77551	6.64408	7.03019	6.44696	6.70512	6.5618	7.14597	6.92062	5.99299	7.00251	6.61883	6.32018	6.38292	6.61142	6.39317	6.41486	6.46337	6.82431	6.33068
	Funhe2EKm000540	Echinoderm microtubule-associated protein 5 (100%P)	Q05BV3		0.115521	0.288363	0.182668	0.382629	0.284256	0.496441		9.17601	9.17326	8.85766	9.27799	9.42908	8.48029	9.305	9.19047	9.57477	9.26415	9.37194	9.18975	8.89114	9.25583	9.30285	9.30294	9.3423	9.08805	9.09339	9.10092	9.44906	9.32943	8.95822	9.21826	9.11854	9.4367	8.92068	9.30979	9.85177	9.28699	9.07985	9.77434	9.58734	9.32339	9.92702	9.76615	9.59687	9.46823
	Funhe2EKm000542	Iron-sulfur cluster assembly 2 , mitochondrial (100%P)	Q86U28		0.0246258	0.103174	0.658519	0.79825	0.554367	0.72502		8.36469	8.55815	8.29746	8.48104	8.20239	7.93947	8.38383	8.16501	7.84218	8.04481	8.55398	8.42338	7.6106	8.25312	8.34498	8.00336	8.016	8.00912	8.51722	7.7927	8.02013	8.12391	8.20809	8.15922	8.54663	8.56542	8.4327	7.92809	8.45599	8.59065	8.22482	7.85816	8.62131	8.14684	8.46554	8.63068	8.06021	8.2978
	Funhe2EKm000543	Niemann-Pick disease, type C2 (100%P)	P61916		0.33507	0.545579	0.984262	0.99077	0.39809	0.602782		4.02287	3.59674	4.97956	3.73936	3.68087	4.89362	3.57874	4.42641	4.5244	3.79849	3.73407	3.72699	3.78617	3.96366	4.2031	4.07112	3.72326	3.86297	3.74541	3.72978	5.92259	4.19884	4.38051	3.90008	4.11612	4.03062	4.38942	3.78354	3.91584	4.01271	3.8283	4.27647	4.43358	4.24205	4.09565	4.34103	3.90284	4.09415
	Funhe2EKm000545	Chromosome 14 open reading frame (100%P)	Q9P0R6		0.005814	0.0373247	0.02038	0.0904716	0.150981	0.340578		7.31727	7.38471	6.72523	7.14143	7.51116	7.36183	7.43762	7.54881	6.84153	6.88874	7.25814	7.00181	7.37345	7.5537	7.70161	6.86793	7.2612	7.7937	7.89999	7.48691	8.11788	7.47922	6.90664	7.54655	7.07491	7.77424	7.13307	7.11189	7.24079	6.78977	7.20587	6.77702	7.0458	6.88417	7.36027	7.52014	7.27498	6.81007
	Funhe2EKm000546	Autophagy-related protein 2 B (100%T)	Q96BY7		0.0129899	0.0661741	0.616674	0.770089	0.945386	0.969105		9.64191	9.59236	8.89755	9.49675	9.41992	9.34798	9.84886	9.69408	9.63582	9.55467	9.44676	9.56016	9.25218	9.74795	9.51059	9.58167	9.34338	9.46414	9.66909	9.4912	10.0562	9.75589	9.2211	9.53911	9.16079	9.71094	9.54402	9.4395	9.38984	9.45743	9.51013	9.22899	9.79179	9.38006	9.36546	9.58309	9.51946	9.23471
	Funhe2EKm000548	Transmembrane emp24 protein transport domain containing (100%M)	Q6PL24		0.0224082	0.0966565	0.660457	0.799619	0.670277	0.805969		9.08132	8.82245	8.6599	8.65291	8.77066	8.70667	8.80766	8.96234	8.9194	8.93285	8.88616	8.86946	8.49003	8.9722	8.85443	8.80259	8.62948	9.0096	9.04414	9.09078	8.58898	8.8844	9.05887	8.92039	8.70165	9.06298	8.55706	8.95847	8.77584	8.96832	8.79602	8.57696	8.81491	8.61631	8.74936	8.73943	8.88868	8.71517
	Funhe2EKm000549	Acyl-CoA-binding domain-containing protein (100%M)	Q7Z6M1		0.303039	0.515273	0.296848	0.508923	0.742432	0.851817		4.62533	4.09612	5.12463	4.88361	4.58113	5.30173	4.79753	4.27691	4.38562	3.79849	4.12861	4.09184	4.74402	3.94712	4.60297	4.3013	4.0023	4.67844	3.96866	4.45346	4.78505	4.07084	4.62477	4.72206	4.60009	4.59957	4.10365	4.22413	4.44958	4.69454	4.33362	4.64593	4.67776	4.20428	4.48294	4.32795	5.03258	4.51734
	Funhe2EKm000550	Glutathione transferase zeta 1 (Maleylacetoacetate isomerase) (100%T)	O43708		0.973634	0.984662	0.0209735	0.0922277	0.645878	0.79008		7.41866	8.07164	7.84559	7.88041	7.57515	8.21927	8.08945	7.66034	7.92718	8.10836	8.49867	7.43773	8.03532	8.4932	7.58992	7.51527	8.02585	8.23101	7.88273	8.32778	8.01509	7.85151	8.29442	7.76709	7.60227	7.5212	8.48852	8.31143	7.60182	7.93312	7.70847	7.81108	8.1066	7.6756	7.78534	6.43503	8.20591	8.36442
	Funhe2EKm000551	Aldehyde dehydrogenase 6 family, member A1 (100%P)	Q02252		0.538242	0.713567	0.149981	0.339148	0.53878	0.713877		10.74	10.4693	10.2691	10.3429	9.9231	10.3505	10.1626	10.2348	9.92138	9.94559	10.5704	10.0966	10.4983	10.1633	11.1363	9.23747	10.5317	10.7218	9.55362	10.2382	9.95757	10.2663	10.5696	10.7075	9.44567	10.0342	10.3711	10.4067	9.86526	10.011	9.93925	10.0723	9.70873	9.84468	9.84298	9.50225	10.1131	9.86392
	Funhe2EKm000552	Coiled-coil domain-containing protein (80%T)	Q8ND07		0.345264	0.555423	0.197661	0.400811	0.400249	0.604469		4.33803	4.1676	5.31119	4.55964	4.88584	5.06641	4.16374	5.03957	4.69636	4.48993	4.96515	3.91318	4.33031	3.99131	3.94125	4.48289	4.79061	5.13162	4.26932	4.67466	4.14738	4.71019	4.45513	4.4777	4.11612	4.1802	4.42274	4.20382	4.09536	4.3069	4.44896	4.36652	4.08115	4.331	4.38126	4.63493	4.3969	4.13018
	Funhe2EKm000554	Ectonucleoside triphosphate diphosphohydrolase 5 (97%T)	O75356		0.190006	0.391465	0.00161844	0.0146723	0.127866	0.307128		8.1758	8.02017	6.37491	6.72329	7.78225	7.80098	7.87926	7.22554	6.91273	8.20612	6.93551	8.45077	7.50955	7.70444	5.66001	8.29239	8.42883	6.86423	6.47856	7.70362	6.74997	6.81043	8.00616	6.94475	8.32143	7.33983	7.70256	8.03771	7.37976	8.1977	8.17231	8.04139	8.2101	8.79477	8.60492	8.00739	7.87782	8.60847
	Funhe2EKm000555	Coenzyme Q6 , monooxygenase (100%P)	Q9Y2Z9		0.107607	0.27584	4.34E-05	0.000953377	0.796476	0.884746		9.41125	9.85378	9.39867	9.71935	9.65453	9.38867	9.37699	9.6011	9.59833	9.43686	9.66619	9.24867	9.46945	9.47579	9.41053	9.14969	9.46236	9.30355	9.45498	8.82229	9.38113	9.86721	9.805	9.75924	9.7914	9.52733	9.59183	9.59519	9.59043	9.57652	9.18321	9.27228	9.49596	9.17133	9.50606	9.54791	8.99648	9.37532
	Funhe2EKm000556	Neuroglobin (100%P)	Q9NPG2		0.0943649	0.253316	0.359895	0.568868	0.973265	0.98448		6.05745	6.13919	5.77925	5.97923	6.15249	5.96145	6.15869	6.44276	6.39454	5.87201	5.96545	6.47386	5.636	6.34642	6.08338	6.13629	5.58781	5.55152	5.81828	5.90391	6.86035	5.95767	5.36018	6.10347	6.50434	6.33987	5.57612	5.87856	6.14434	6.31505	6.18437	6.55436	5.85314	6.34372	5.98042	6.70515	5.92298	5.84484
	Funhe2EKm000557	Family with sequence similarity 161, member B (63%P)	Q96MY7		0.270035	0.48175	0.0776827	0.223224	0.408984	0.612391		4.42544	4.21253	4.97956	4.47769	3.97353	4.89362	4.33446	4.90785	4.52993	4.31567	4.01445	3.72842	4.26182	3.82511	4.33691	4.2004	4.13589	4.39991	4.27967	3.73234	4.60715	3.81658	4.63443	4.99915	4.71245	4.64959	3.97348	4.41908	4.2186	4.00068	4.54531	4.05312	4.61206	3.94378	3.67427	4.45637	3.90284	4.43937
	Funhe2EKm000558	Family with sequence similarity 161, member B (54%P)	Q96MY7		0.115592	0.288506	0.00865513	0.0495766	0.690172	0.818677		4.29357	4.26904	5.22548	5.04807	3.96337	4.99702	3.57874	4.54679	4.8447	4.08195	4.53215	3.57668	3.817	3.96531	4.16756	4.14353	3.92492	4.14784	3.74541	4.10495	4.09623	4.12826	3.96215	4.46705	4.38706	4.28989	3.92661	4.28087	3.91584	4.003	4.6526	4.05503	3.95058	4.16515	4.39502	4.46522	4.00638	4.18058
	Funhe2EKm000559	Transmembrane protein 63C (100%P)	Q9P1W3		0.0141856	0.0703902	0.454675	0.650459	0.623513	0.774787		8.29677	8.86924	7.72658	8.29851	8.99904	8.03	8.64549	8.32319	8.35198	8.59047	8.12229	8.51888	7.85038	8.23274	8.26161	8.51861	8.91045	8.32273	8.37161	8.5221	8.09096	8.42835	8.35578	8.95266	8.82346	8.79501	8.28409	8.48561	9.17836	8.15238	8.81167	8.70418	8.77168	8.93316	8.85301	8.48313	9.04237	8.54313
	Funhe2EKm000560	Zinc finger, DHHC-type containing (100%T)	Q8N966		0.0172588	0.0804715	0.167572	0.363149	0.12652	0.305085		5.14891	4.91299	5.25903	5.20766	5.1692	5.18268	4.33666	4.90794	4.5294	5.12391	4.2476	4.79875	4.69853	4.29732	5.16001	5.48241	4.71975	4.6104	4.83527	4.70523	5.02711	5.14823	4.73467	5.07809	4.9783	5.08043	4.67339	5.00285	5.03645	4.72802	4.63443	5.26269	4.97194	4.65701	5.15078	4.75961	4.63715	4.81218
	Funhe2EKm000561	Uncharacterized protein KIAA1737 (100%P)	Q9C0C6		0.0602042	0.188923	0.128849	0.308621	0.278175	0.490223		6.84704	6.75622	7.06056	6.64502	6.78092	5.8031	6.82458	6.18443	7.33767	6.92588	6.25663	6.93304	6.32784	6.63185	6.16874	6.75089	6.67494	6.94215	7.24632	6.94497	6.62825	6.70997	5.98519	6.31463	6.91334	6.71713	7.0164	6.91424	6.54637	6.60416	6.93282	6.82419	7.05127	6.89226	6.76409	7.13115	6.89108	6.4825
	Funhe2EKm000562	Vascular endothelial growth factor A-A (82%P)	P49763		0.0560357	0.180154	0.000479599	0.00592524	0.120554	0.296128		6.22466	6.43197	5.78734	6.20302	6.62689	6.49386	5.76735	6.1657	6.5125	6.25208	6.1485	6.1752	5.86122	6.39807	5.61514	6.28017	6.16941	6.97401	6.37505	7.04668	6.06785	5.91655	6.02238	6.03342	5.89376	6.19571	6.53804	6.24371	6.19747	5.99539	6.16147	6.5254	6.20722	6.52907	6.35105	6.53616	6.73561	6.66116
	Funhe2EKm000563	Solute carrier family 35 member F4 (87%P)	A4IF30		0.0275577	0.111361	0.74975	0.856448	0.885031	0.935473		6.76465	7.14118	7.24757	7.43472	7.18233	7.0629	7.11937	6.79576	7.58642	7.28429	7.5016	6.89138	7.33506	7.20222	7.03184	7.33306	7.07226	6.66693	6.93137	7.05294	7.17704	7.5416	7.71653	7.81015	6.87372	7.7646	7.02061	7.94918	7.47108	7.33319	7.4463	7.2805	7.53358	7.28588	7.35405	7.03238	7.27627	6.96312
	Funhe2EKm000564	AP-5 complex subunit mu-1 (100%P)	Q9H0R1		0.156758	0.348324	0.934147	0.963004	0.780904	0.875442		6.68353	6.50097	6.18501	6.51209	6.65453	6.40462	6.22136	6.97857	6.16874	7.08534	6.6182	7.05863	6.6923	5.80247	6.59966	6.9794	7.16494	6.47595	6.82704	6.11984	6.29552	6.84541	6.99366	7.65939	7.04171	7.27577	6.83735	7.10183	6.68052	6.34141	6.92177	6.91288	6.92269	6.99283	6.55008	6.46611	6.81766	6.74802
	Funhe2EKm000565	Niemann-Pick disease, type C2 (100%P)	B3DFW4		0.00514237	0.0341548	0.000317269	0.00436636	0.0797152	0.22685		9.17523	8.91542	8.75456	9.02596	9.03256	8.81326	8.93412	8.88806	8.84276	9.02421	8.93734	9.26652	9.40839	8.9227	9.29921	9.18545	8.94069	9.77105	9.48005	9.37919	9.85419	9.01588	9.09056	9.23906	8.86665	8.91754	9.5109	9.12423	9.24002	9.2546	9.02618	9.42705	9.25053	9.4076	9.30069	9.44459	9.45858	9.28097
	Funhe2EKm000567	Exocyst complex component (100%P)	O00471		0.363877	0.57281	0.127942	0.307242	0.165446	0.360212		9.24481	9.22975	8.48121	9.259	8.9806	9.21458	9.285	9.01779	8.99399	9.06609	9.06827	9.02754	9.21074	8.99209	9.23306	9.04938	9.24534	9.12377	9.11814	9.28332	8.88962	9.06395	9.07072	9.11645	9.09164	9.02209	9.20039	9.05107	9.14192	9.45623	9.17584	9.28495	9.25456	9.26878	9.29609	9.24224	9.07168	9.31302
	Funhe2EKm000569	Homeobox protein OTX2 (100%P)	P32243		0.406975	0.610475	0.520565	0.700154	0.00332361	0.0250064		8.7127	8.60391	8.22944	8.9669	8.658	8.19111	8.66384	8.29857	8.44975	8.59413	8.61582	8.89287	8.86054	8.82026	9.02313	8.68003	8.83587	9.08945	9.12578	8.78084	8.03385	8.58203	8.35388	8.76892	8.54193	8.64968	8.45378	8.56529	8.93062	8.62547	8.66331	8.82701	8.6094	8.6286	8.38667	8.67394	8.45284	8.65975
	Funhe2EKm000570	Chromosome 14 open reading frame (100%P)	Q9NX78		0.0311025	0.120851	0.985406	0.99141	0.919735	0.954793		6.35563	6.86803	6.52423	6.56851	6.19135	6.04792	6.23131	6.01781	7.14864	6.82722	5.994	6.40672	6.23018	6.50533	6.17837	7.31429	6.20435	6.70502	7.29645	6.3877	6.40054	6.37743	5.93781	6.46478	6.65047	6.51482	7.43882	6.70763	6.4767	6.06858	5.95556	5.91534	6.48658	6.01962	6.70901	6.79521	6.31763	6.15517
	Funhe2EKm000571	Pellino E3 ubiquitin protein ligase family member 2 (100%P)	Q96FA3		0.0913211	0.247941	0.901284	0.944284	0.681067	0.812836		7.19613	7.12414	7.6335	7.02366	7.18354	6.89859	7.32808	7.49809	6.88096	7.42177	7.05972	7.25869	7.16114	7.30064	6.98044	7.2859	7.40838	7.5389	7.35766	7.34083	7.11846	7.04482	6.3326	7.21776	7.59312	7.20608	6.85232	7.36191	6.65634	7.19223	7.21486	6.90701	6.8465	7.02325	7.44306	7.03358	7.12267	6.83812
	Funhe2EKm000574	Kinectin 1 (kinesin receptor) (100%P)	Q86UP2		0.253724	0.464589	0.281712	0.494009	0.277696	0.489914		11.6269	11.3544	11.0058	11.3588	11.4481	10.711	11.189	11.6012	11.4419	11.546	11.7311	11.3879	11.5813	11.6484	11.3464	11.6733	11.4709	11.1639	11.3322	11.3818	11.3321	11.3708	11.6017	11.176	11.5753	11.5807	11.6651	11.177	11.6195	11.596	11.2929	11.4161	11.4793	11.4278	11.2191	11.4046	11.1241	11.6689
	Funhe2EKm000575	MutS (E, coli) (97%P)	O15457		0.125023	0.302811	0.60475	0.762185	0.934079	0.96296		5.11493	5.22719	5.48077	5.14138	4.43382	5.37358	4.49473	4.94192	5.26403	5.11956	5.223	4.72623	5.67106	4.39121	4.13835	4.44368	5.39456	4.43469	4.9704	5.28827	4.64575	5.02859	4.57482	4.66892	4.73852	5.06678	4.77693	5.71162	4.53723	4.53937	5.58182	3.9039	4.97924	5.11048	4.41815	4.1523	4.49422	4.15894
	Funhe2EKm000576	Lysine methyltransferase METTL21D (95%P)	Q9H867		0.0165147	0.0780982	0.361819	0.570887	0.119125	0.293767		5.03607	5.91185	6.08238	6.0924	4.9993	5.63756	5.35804	5.1493	5.6286	5.23129	6.08183	5.85004	5.83891	5.22034	6.19869	6.04699	5.84513	5.54396	5.80854	6.00045	5.76775	5.68015	6.11504	5.93011	6.04547	5.69506	5.44074	5.88595	5.40024	5.88011	5.56794	5.97858	5.59449	5.64225	6.27944	4.98486	5.79549	4.79024
	Funhe2EKm000577	ADP-ribosylation factor 6 (100%U)	P62330		0.014827	0.072601	0.00920771	0.0518475	0.81367	0.894629		7.80315	7.84061	7.44255	7.92947	7.56503	7.91597	7.8002	8.04334	7.66409	8.15993	7.61476	7.76565	8.13687	7.67366	8.33707	7.93298	7.78992	8.2375	7.65061	7.84248	7.50405	7.67039	7.89622	7.79077	7.6109	7.72386	7.90662	7.92867	7.87381	7.8639	7.81194	8.10367	7.76252	8.25434	8.1225	7.89303	7.61269	7.94906
	Funhe2EKm000578	60 kDa lysophospholipase (98%P)	Q86U10		0.309495	0.521325	0.0623777	0.193489	0.457024	0.652219		8.70702	8.81809	8.90151	8.435	8.52319	8.50778	8.95843	8.76868	8.28892	8.45769	8.47477	8.57044	8.47078	8.53644	7.60236	8.59023	7.98989	8.68474	8.18596	8.0096	8.71343	9.17735	8.02125	8.77809	8.45692	8.95786	8.77238	8.78891	8.80989	8.48807	8.45645	7.96182	8.46608	8.09068	8.27958	8.65748	8.1334	8.13139
	Funhe2EKm000579	Kinesin family member 26A (100%P)	Q9ULI4		0.00664637	0.0410565	0.28607	0.498204	0.825114	0.901166		9.63858	10.0782	9.07607	9.31626	9.95694	9.21071	9.82039	9.54596	9.39198	9.70596	9.68164	9.80345	9.65775	9.81108	9.06941	9.53116	9.73138	9.87723	10.0762	9.94355	8.98717	9.47879	9.5657	9.58341	9.57242	9.68964	9.55547	9.58019	9.47347	9.66342	9.55026	9.65511	10.0318	9.62378	9.61368	9.66381	9.7901	9.79944
	Funhe2EKm000581	CDD: TPR_12, Tetratricopeptide repeat (85%M)			0.00227326	0.018928	0.641981	0.787385	0.644774	0.789374		6.06141	5.88949	5.80961	5.73425	6.26654	6.07906	6.25027	6.47755	5.76874	6.21782	5.76905	5.59025	5.63027	5.92502	7.00867	6.23029	6.32151	5.938	5.00521	5.7373	6.05516	6.29649	6.04729	6.48092	5.44263	6.26048	5.79133	6.29715	5.58829	6.04819	5.58895	5.34651	6.06731	5.49292	5.78957	5.77113	6.1732	6.18105
	Funhe2EKm000582	Transmembrane protein (95%P)	Q6ZVK1		0.0204065	0.0905658	0.960331	0.977284	0.269974	0.481698		8.18936	8.29302	7.85584	7.80956	8.09847	7.39863	7.90512	7.83182	7.9241	8.04657	7.8558	7.98992	7.75856	8.11607	7.87045	8.15734	8.03682	8.05381	8.09682	8.0296	8.12185	8.0947	7.84628	8.03598	8.25261	8.06923	7.88657	8.18654	8.13712	8.27485	8.25398	8.46333	8.12519	8.48232	8.31992	8.0005	8.09594	8.44893
	Funhe2EKm000583	ELYS (99%M)	Q8WYP5		0.399248	0.603729	0.721814	0.838974	0.0795692	0.226606		5.19478	6.1374	6.51125	6.58061	6.30982	6.84913	6.36808	6.19926	6.51576	5.89501	6.60087	6.46568	6.97577	6.69213	6.04989	6.58658	6.16649	6.14167	5.40324	5.91418	5.20509	6.18913	6.27711	6.0992	6.61049	5.60237	6.91398	6.35926	6.29721	6.21476	6.18236	6.5974	5.61378	6.48585	6.65654	6.64839	6.00388	6.83659
	Funhe2EKm000584	Peripherin-2 (100%P)	P23942		0.484643	0.67335	0.324244	0.535619	0.636419	0.783506		5.81397	5.84017	5.79859	5.49835	5.72697	5.42958	5.43579	5.41977	5.35341	5.73148	5.53674	5.26133	5.19762	5.66029	5.74478	5.17702	5.29963	6.31757	5.27135	5.41466	4.51247	5.45929	5.38685	5.3914	6.14657	5.7352	5.71565	5.69888	6.03686	5.59806	5.5857	5.56558	5.16857	6.06208	5.92761	4.93012	5.64318	5.28057
	Funhe2EKm000585	Cytochrome c oxidase subunit 8B, mitochondrial (100%P)	P10176		0.973939	0.98479	0.0788296	0.225167	0.43539	0.634663		10.8056	10.7522	10.4233	11.0977	10.7092	10.4479	10.5301	10.5514	10.8587	10.6194	11.1545	10.8021	10.8322	10.6758	10.7539	10.783	10.6319	10.8903	10.5849	10.568	10.51	11.037	10.709	10.9476	10.6502	10.7592	10.8224	10.3445	10.4995	10.9477	10.8614	10.7197	10.8263	10.6992	10.8496	10.763	10.7788	10.7602
	Funhe2EKm000586	Retinal pigment epithelium-derived rhodopsin (100%P)	O14718		0.524432	0.702933	0.0543445	0.176379	0.499006	0.684037		5.91048	6.90099	6.89107	6.86687	7.14492	6.10284	7.26451	6.48608	6.76463	6.14023	6.35259	7.00063	7.07382	7.05948	6.22895	5.89402	6.26363	5.71376	6.21531	5.53669	6.15371	6.52305	6.52601	5.9826	6.27952	6.99393	6.87522	7.21643	7.15623	6.29032	6.61416	6.49193	6.83324	6.53763	6.92701	6.09971	5.10751	7.41738
	Funhe2EKm000587	Glucosamine-6-phosphate isomerase 2 (94%P)	P46926		0.410615	0.613837	0.160768	0.353984	0.619936	0.772363		7.8064	8.56903	7.79723	8.271	8.4741	8.45315	8.42189	8.09838	8.38682	8.25949	8.13052	7.89408	9.57887	8.38346	8.32877	8.09509	8.14082	8.44893	8.22857	8.33652	8.21754	8.40245	9.13868	8.61381	7.99337	8.05523	8.52945	8.29962	7.82049	7.93984	7.96696	9.5854	8.2837	8.36973	8.22934	8.39568	8.355	8.2297
	Funhe2EKm000588	Gamma-aminobutyric acid (GABA) A receptor, gamma 1 (94%P)	Q8N1C3		8.53E-06	0.000268332	0.914068	0.951399	0.714259	0.834144		6.39098	6.26192	5.97471	6.47141	6.12714	6.49716	6.24157	6.58607	6.30402	6.48579	6.58326	6.28336	6.13524	6.83927	6.35556	6.66943	6.06417	5.98233	6.93132	6.50922	5.97015	6.38978	7.0136	6.6027	6.6385	6.44066	6.59484	6.65647	7.08902	6.71847	6.56421	6.60657	6.99961	6.70802	6.52008	6.6253	7.31236	6.51773
	Funhe2EKm000589	Dual adaptor of phosphotyrosine and 3-phosphoinositides (94%T)	Q9UN19		0.5462	0.719187	0.337259	0.547655	0.630639	0.779853		5.24266	4.32923	5.28916	4.62629	4.44236	5.0776	4.4981	4.64905	5.34767	4.4499	4.81031	4.96711	4.75869	4.98194	4.30542	4.73986	4.67895	5.14852	4.26256	5.03084	4.94376	5.25044	4.68423	5.5012	4.22663	4.97571	5.2956	4.92098	4.90057	5.43346	4.90204	4.35648	5.20472	4.78375	4.81493	4.85519	4.81356	4.63054
	Funhe2EKm000590	Gamma-aminobutyric acid (GABA) A receptor, alpha 2 (100%P)	P14867		0.000827363	0.00890917	0.441264	0.63922	0.812333	0.893841		5.46012	5.96612	5.13048	6.06916	5.83466	6.13154	6.1347	5.62081	5.27703	5.69371	5.751	6.10143	5.39352	6.02292	5.50019	6.19943	5.58638	5.50416	6.05093	5.94857	4.89828	5.99822	5.97493	6.38872	6.07508	6.18484	5.8326	6.19707	6.20798	6.0715	6.21912	6.1494	5.79461	6.47036	6.30547	5.9352	6.13324	6.0606
	Funhe2EKm000591	Gamma-aminobutyric acid (GABA) A receptor, beta 1 (100%P)	P47870		0.0967712	0.257191	0.0253515	0.105181	0.880178	0.932791		5.34626	5.5038	5.17021	5.15228	5.46992	5.28152	5.57375	5.41824	5.43421	5.75448	4.65274	5.7382	4.66065	5.05039	4.86958	5.20877	4.86687	5.08538	5.71856	5.22395	5.48038	5.21166	4.59429	5.77932	5.20613	5.65426	5.20901	5.9902	5.80843	5.73802	5.04956	5.67741	6.15834	5.29086	5.058	4.61437	5.24158	5.13911
	Funhe2EKm000592	Testis-specific gene 10 protein (76%P)	Q5PQ23		0.214431	0.42048	0.0309737	0.120519	0.0501131	0.167261		4.53644	4.21381	4.97956	5.05131	4.42034	4.89362	5.38785	4.90842	4.78536	4.2051	3.73407	3.99027	4.15509	4.07433	3.99841	4.20382	5.12954	4.78502	4.73946	4.47392	4.71584	4.30632	4.40795	4.43793	4.38619	4.03062	3.97122	4.78215	4.76893	3.70368	4.45319	4.49067	3.99494	4.0846	3.96282	4.56405	4.19353	4.08035
	Funhe2EKm000593	ATPase, class V, type 10D (100%P)	Q9P241		0.0962072	0.256343	0.0201882	0.0899659	0.141899	0.327719		8.38243	8.50992	8.1652	8.2708	8.62965	8.56674	8.86249	9.12154	8.818	9.00439	8.64985	8.47379	8.45539	8.66028	9.15506	8.62376	8.67022	8.38801	8.39178	8.6568	9.26694	8.55637	8.30165	8.62118	8.47913	8.45855	8.96333	8.62266	8.31819	8.82367	8.70209	9.17939	8.85271	9.02888	8.65958	9.16433	8.5773	9.07797
	Funhe2EKm000594	COMM domain-containing protein (99%P)	Q9NX08		0.790134	0.881039	0.402878	0.606755	0.473931	0.665402		7.0977	6.89927	7.1452	7.88818	7.02075	7.46008	7.2442	6.4743	7.17888	7.04487	7.40269	7.04565	7.36118	7.55159	7.67355	7.38287	7.07887	7.44927	7.18793	7.2491	7.45445	7.3906	7.2751	7.55168	6.86366	7.05262	7.51274	7.03688	6.95596	7.20473	7.36521	7.21122	7.25445	7.01406	7.38192	7.1258	7.58829	6.93815
	Funhe2EKm000595	ATP10A protein (40%P)	Q4G0S9		0.00519517	0.0344176	0.21396	0.419843	0.547345	0.720027		4.02287	3.99501	4.97956	3.73936	4.33204	5.04272	3.73773	4.42683	4.77382	3.94436	4.23875	3.86599	3.921	4.08624	3.85336	4.19395	4.25364	3.86297	4.17345	4.09731	4.67891	3.9557	4.39005	4.05961	4.25542	4.54152	4.12385	4.19614	3.91584	4.00727	3.8283	3.91902	4.15533	3.78252	3.82769	4.45746	3.90284	3.94548
	Funhe2EKm000596	Late endosomal/lysosomal adaptor, MAPK and MTOR activator (99%P)	Q9UHA4		0.391195	0.597175	0.30458	0.516691	0.717313	0.836279		8.41232	8.84176	8.59553	8.82644	8.85916	8.43891	9.00126	8.85039	8.90479	8.60395	8.58934	8.73461	8.91638	8.5848	9.0515	8.39925	8.66565	9.18571	8.90567	8.87826	8.64972	8.83651	8.62746	9.05016	8.26212	8.79267	8.91363	8.91572	8.31071	8.81841	8.60467	8.74431	8.75775	8.89972	8.89473	8.96174	8.97852	8.59791
	Funhe2EKm000598	Type II iodothyronine deiodinase (100%M)	Q92813		2.57E-06	0.000105603	0.000281733	0.00398514	0.000832195	0.00895092		5.62151	5.51433	6.26213	6.44391	5.6829	6.32525	5.51924	5.9539	5.35756	5.65065	5.24473	5.30886	5.24795	5.35541	5.54541	5.34872	6.21304	5.69732	5.31728	6.56876	6.04568	6.03002	7.15287	5.44271	6.85412	5.95803	5.66256	5.6566	5.779	5.97445	5.76515	5.27267	5.45897	5.94488	5.62828	5.62196	6.38485	6.22029
	Funhe2EKm000601	Neurexin-3a-beta (87%P)	Q9Y4C0		0.303321	0.515522	0.836405	0.907902	0.157028	0.348675		10.0216	10.3568	9.74411	10.3866	10.2559	9.77842	10.391	9.92051	10.2063	10.2754	10.2576	10.2379	10.0053	10.3381	9.99016	10.1644	10.19	10.2024	10.2609	10.3354	9.73401	10.1849	9.88362	10.2993	10.0333	10.337	9.76271	10.2283	10.5116	9.89696	9.99157	10.3007	10.3299	10.1887	10.1348	10.2903	10.2292	10.1654
	Funhe2EKm000603	AlkB, alkylation repair (E, coli) (98%P)	Q13686		0.234362	0.443567	0.811351	0.893397	0.928836	0.960012		6.51717	6.45575	6.31843	6.86381	6.42787	5.98744	6.65653	6.74747	6.33872	6.52561	6.68093	6.69226	7.11643	6.53473	6.77211	6.93578	6.70422	6.77131	6.34012	6.36946	6.86018	6.57148	6.02699	7.18103	6.32097	7.09159	6.96015	6.30628	6.58197	6.18169	6.44549	6.72885	6.35012	6.28316	6.32056	6.50719	6.44899	6.87352
	Funhe2EKm000604	Odd-skipped related 1 (100%P)	Q8TAX0		0.315125	0.526839	1.13E-07	8.87E-06	1.67E-06	7.49E-05		7.7778	7.85697	7.69153	7.68959	7.58857	7.58368	7.18235	7.54243	7.25831	7.76359	7.14998	7.57647	7.24686	7.10731	7.09413	6.92016	7.12872	6.71041	6.37896	6.8156	6.48194	7.72811	7.56081	7.17747	7.76041	7.81686	7.40432	7.42171	7.12499	7.42337	7.40877	6.97401	7.27366	7.5704	7.5646	7.47445	6.61499	6.95145
	Funhe2EKm000606	Retinol dehydrogenase 14 (all-trans/9-cis/11-cis) (100%P)	Q9HBH5		0.224181	0.432036	0.90944	0.948704	0.871698	0.92802		6.02528	5.51101	6.17434	6.09368	5.04615	6.04694	5.97136	5.85011	6.06725	6.29273	5.77281	5.72742	5.69072	5.59388	5.94288	5.85785	6.30119	5.79717	5.49305	5.41629	5.97264	5.55018	5.1666	5.76053	6.06712	5.90995	5.7741	5.51714	4.34976	6.15388	6.20193	5.55979	5.69139	5.81147	5.50587	5.76632	5.6371	5.78069
	Funhe2EKm000607	Yip1 domain family, member (100%P)	Q8N8F6		0.013036	0.0663595	4.64E-05	0.00100206	0.822171	0.899667		6.78938	6.9256	7.25751	8.0216	7.55382	7.04417	7.02528	7.50032	6.32323	6.71755	7.28155	6.89799	7.09772	7.0882	6.90016	6.78892	6.86889	6.46931	6.34837	6.19814	6.21268	7.00081	7.60097	7.26379	6.97144	7.3042	7.49632	7.2087	6.88083	6.30136	6.63364	6.90432	7.13684	6.78614	6.90006	6.77013	6.12028	7.13847
	Funhe2EKm000608	Histone-lysine N-methyltransferase setd3 (100%P)	Q86TU7		0.0138613	0.0692226	0.274581	0.486637	0.29987	0.512062		7.92738	8.27438	7.78659	8.38142	7.95507	7.51775	8.16111	8.02837	7.78041	8.06451	7.9971	8.08202	8.40559	8.04022	8.16967	7.92855	8.45987	8.20115	7.92319	8.54102	7.90911	7.76856	7.97088	7.62913	7.83655	7.39834	8.0587	7.77875	7.67108	7.72894	7.91801	8.09701	7.7063	8.15441	8.06811	7.57144	8.13673	8.09759
	Funhe2EKm000609	B-cell lymphoma/leukemia 11B (100%T)	Q9C0K0		0.157466	0.349328	0.313291	0.525109	0.500144	0.685022		9.33422	9.4531	8.57198	9.04872	9.25934	8.91408	9.27335	8.66193	8.62175	9.29498	9.15257	9.8856	9.12585	10.1096	9.55331	9.30602	9.15166	9.51764	9.97988	10.0387	8.71059	8.85594	8.81496	8.95041	9.58461	9.4465	8.83423	9.21699	9.43465	9.09251	9.65272	9.38866	9.48272	9.02139	9.31226	9.03658	9.35945	9.30739
	Funhe2EKm000611	Uncharacterized protein			0.160526	0.353639	0.0331631	0.126494	0.56222	0.730668		5.00088	3.74224	4.97956	3.88756	3.68087	5.30415	3.87935	4.27691	4.38562	4.31195	3.73407	3.72865	3.9202	3.82713	3.98782	4.07732	3.72326	4.01845	3.90141	4.09812	4.1399	4.19861	4.62369	4.33033	4.11612	4.03062	3.97635	4.07149	3.91584	4.00464	3.97356	3.77487	4.00201	4.84256	3.67427	4.45679	4.05324	4.08711
	Funhe2EKm000615	Serine/threonine-protein kinase VRK1 (100%P)	Q99986		0.186098	0.386756	3.32E-05	0.000775758	0.803425	0.888977		7.82434	7.60187	7.7604	7.66189	7.55304	8.07362	7.6662	8.54808	8.09098	8.09582	8.09361	7.72589	8.92699	8.20774	8.82366	8.49624	7.93674	8.01981	7.88786	7.99161	8.73829	8.20202	7.96895	7.88018	7.66812	7.61774	8.08308	8.20513	7.91173	8.30245	8.01736	8.2841	8.31699	8.34475	8.3821	8.07694	7.8532	8.44747
	Funhe2EKm000616	Leucine-rich repeat-containing protein (71%P)	Q6UY01		0.855084	0.918444	0.757886	0.86141	0.633367	0.781236		4.57688	4.54545	5.28459	4.45468	4.45429	4.89362	4.27959	4.44012	4.68434	3.95912	5.00138	4.14623	4.19569	4.62554	4.27215	4.45965	4.78244	4.18002	4.53781	4.37066	5.1244	4.96881	4.79355	4.06931	4.40733	4.58465	4.90619	5.00357	4.08855	4.40203	4.49413	4.80759	4.66399	4.11315	4.26353	4.8409	4.47273	4.10729
	Funhe2EKm000617	Adenylate kinase 7 (98%P)	Q96M32		0.723951	0.840295	0.979084	0.987796	0.560108	0.729225		5.1061	4.62911	5.34141	4.78173	4.77738	5.15106	4.33427	4.5279	5.17755	5.07326	5.54788	4.36205	5.14353	5.71562	5.05802	4.81279	4.28455	4.84371	5.5846	5.16128	4.72307	5.04487	4.91968	5.43831	5.239	4.92724	4.67338	4.79478	5.24992	4.70452	4.79067	4.7001	4.09986	5.47391	5.37975	5.30056	5.93564	5.07163
	Funhe2EKm000618	Galactosylceramidase (100%P)	P54803		0.0777221	0.223278	0.0034335	0.0255805	0.140174	0.325333		8.93594	8.74625	8.3633	8.65735	8.60993	8.60522	8.591	8.72233	8.93561	8.7245	9.12401	9.15033	9.23656	8.69309	9.86988	8.92448	8.53536	9.10035	8.54984	8.86962	8.76104	8.955	9.18256	8.95977	8.56852	8.65891	8.43032	8.96447	8.51768	8.53539	8.55061	8.86223	8.90731	8.89986	8.86464	8.76641	8.93288	8.52295
	Funhe2EKm000619	Ras family protein member (85%T)	Q8NHV1		0.030033	0.117886	0.0101915	0.0558291	0.550154	0.722097		5.28239	5.33867	6.03639	4.89772	5.42863	5.8975	5.52909	5.90261	5.3488	5.18802	5.43833	4.65321	5.08933	5.62955	5.91553	5.89722	5.79363	4.87243	5.66835	5.85857	6.32129	5.20481	4.83744	4.83504	4.80786	4.65032	5.43294	5.41814	5.02988	5.92069	5.62509	5.21047	5.73102	5.47861	5.63365	5.62323	4.82	5.81763
	Funhe2EKm000620	ADP-ribosylation factor 5A (100%P)	Q1RLQ2		0.00259455	0.0209186	0.0854802	0.237554	0.764976	0.866094		4.82967	5.08766	5.79346	5.0385	5.04163	5.42701	5.56838	5.61921	5.56666	5.24639	5.5314	5.1039	4.90499	6.12289	4.70052	5.44069	5.54436	5.56146	5.03562	5.12869	5.03941	5.50429	5.77277	5.14091	5.57182	5.35368	6.2346	5.93139	5.37022	5.76802	5.43509	5.72993	5.72578	6.10234	6.2834	5.76459	5.59049	5.85387
	Funhe2EKm000621	Microsomal glutathione S-transferase (95%P)	P10620		7.71E-06	0.000248275	0.20673	0.411333	0.520053	0.699868		9.82073	9.55686	9.4779	9.77413	9.29968	9.85718	10.4688	10.0736	10.1538	10.1726	9.88189	9.98669	9.62885	9.43408	9.41874	9.80209	10.6004	10.2028	9.95294	9.79306	8.95503	9.76332	9.10184	9.18403	8.84462	8.92315	9.6921	9.66631	8.86216	8.99785	9.24822	9.01471	8.89646	9.05221	9.41762	9.61047	9.13056	9.50779
	Funhe2EKm000624	Fibronectin leucine rich transmembrane protein 2 (100%P)	O43155		0.230298	0.439069	0.668436	0.804774	0.0224835	0.09692		8.12854	8.06277	8.02365	8.17276	8.53108	8.19218	8.13464	7.88054	8.20582	8.21941	7.96021	8.20948	8.11901	8.24591	7.67723	8.18181	8.13028	8.13503	8.00418	7.98506	7.81975	7.93771	7.96268	8.02625	8.02018	7.94672	8.41346	8.14192	8.09619	8.01406	8.02576	8.39063	8.4737	8.11598	8.41672	8.23689	8.30664	8.40055
	Funhe2EKm000626	Homeobox protein goosecoid (100%S)	P56915		3.52E-07	2.17E-05	0.437507	0.636455	0.30299	0.515227		6.1644	5.70388	6.12937	7.35853	5.79439	5.73848	5.60412	6.00485	5.56609	6.42266	5.66884	5.73292	5.66164	5.14398	5.80977	4.18821	5.96086	5.96217	5.24973	6.36213	6.66351	5.08563	5.08151	4.56003	5.28578	5.39477	4.69715	4.83014	4.54195	5.4754	5.57767	4.88832	5.21001	5.55636	5.12131	5.42088	4.99017	5.08486
	Funhe2EKm000627	Homeobox protein goosecoid (100%S)	P56915		0.315837	0.527537	0.802535	0.888506	0.542519	0.716442		6.8945	7.71328	7.03519	7.30658	7.13541	7.02139	7.44433	7.13596	7.18541	6.81924	6.87185	6.92183	7.11559	6.98279	5.70978	7.31554	7.71313	7.80815	7.11936	7.49946	5.85106	6.82961	7.45779	7.42432	7.27118	6.61361	7.49115	7.09313	7.50035	7.28032	7.05531	7.2013	7.20982	7.43047	7.65422	7.40994	7.29132	7.36044
	Funhe2EKm000629	PDZ and LIM domain protein (100%M)	P50479		0.0129654	0.0660979	0.000261989	0.00376691	0.775307	0.872006		7.92115	8.54717	7.4661	7.17385	8.01487	7.85176	8.41241	7.83103	7.54799	8.2532	8.10608	8.20661	7.71409	8.1169	7.8355	8.20069	8.21362	8.17998	8.80488	8.67097	7.34034	8.58084	8.11004	7.5019	8.26939	7.80391	8.19676	7.87277	8.19516	8.47183	8.24195	8.34691	8.49192	8.64175	8.17642	8.40107	8.47609	8.55367
	Funhe2EKm000632	Prolyl 4-hydroxylase, alpha polypeptide II (100%P)	O15460		5.35E-05	0.0011155	0.432061	0.631883	0.160449	0.35357		8.23935	7.83087	7.26518	7.49054	7.11119	7.90206	7.63088	7.46104	6.92972	8.02652	7.63536	7.5201	7.75382	7.52411	6.73403	7.51395	7.96359	7.69853	7.18248	7.5048	7.2973	7.48239	8.08499	7.65567	8.16081	7.85602	7.86911	7.86843	7.99476	7.86903	8.01073	8.81636	8.09557	8.72012	7.92697	8.39204	7.36158	8.37167
	Funhe2EKm000633	Transporter (96%P)	P48066		0.891168	0.938641	0.180693	0.380149	0.258565	0.469881		7.52827	7.4826	7.2599	7.25844	7.68332	7.36016	8.10383	7.76477	7.45119	7.65526	6.89471	7.87596	7.51857	8.03298	6.45365	7.75656	7.82414	7.26819	7.77598	7.54512	7.28395	7.41535	7.55247	7.5544	7.43394	7.95992	7.99837	7.8786	7.21314	7.86371	7.81982	7.80563	7.2562	7.38222	7.67745	7.4832	7.31176	7.88623
	Funhe2EKm000635	Janus kinase and microtubule-interacting protein 2 (100%M)	Q96AA8		0.205305	0.409737	0.259605	0.471013	0.818839	0.897617		6.66361	6.89882	6.19176	6.12622	6.53795	5.43109	6.34461	6.34246	5.76315	6.74959	6.44221	6.3789	6.1086	6.58663	6.54134	6.82525	6.76957	6.48166	7.27692	6.5099	6.24967	6.28847	6.56561	6.44909	6.31926	6.21804	6.39733	6.3665	6.9398	6.8389	6.51241	6.49109	6.55261	6.36775	6.25451	6.62573	6.54664	6.52211
	Funhe2EKm000637	Dihydropyrimidinase 3 (100%P)	O14531		0.466858	0.660006	0.490253	0.677471	0.523319	0.702159		11.2376	11.324	10.27	11.1347	11.2945	10.623	11.2187	10.8852	10.8902	11.1921	11.0954	11.5757	11.0922	11.5419	11.3171	11.2424	11.2865	11.1751	11.2853	11.612	10.1248	11.26	10.9464	11.2057	11.4978	11.1927	11.0245	10.9762	11.4477	11.2497	11.3444	11.1288	11.388	11.2064	11.171	10.8959	10.9231	11.1944
	Funhe2EKm000638	Serine/threonine-protein kinase 32A (76%P)	Q8WU08		0.00050115	0.00613657	0.033939	0.128377	0.592204	0.752727		6.91239	7.35437	6.53068	7.54256	7.28028	7.26973	7.36909	7.28338	6.66451	7.08328	6.31547	7.01467	7.04532	7.15818	6.817	7.37718	7.39467	6.75968	6.92126	6.89039	6.65098	7.52251	7.61631	7.50207	7.37648	7.18394	7.45146	7.15185	7.60786	7.59297	7.33874	7.15846	7.41421	7.18498	7.31398	7.56148	7.22403	7.35821
	Funhe2EKm000640	Serine/threonine-protein kinase 10 (99%P)	O94804		0.000226016	0.00336857	0.28854	0.500731	0.00480958	0.0325999		9.41726	9.34073	9.38348	8.65641	9.28685	9.1653	9.32286	9.32149	8.96882	9.11379	9.3328	9.15692	9.10872	9.73598	9.66576	8.94558	9.1181	9.19614	9.36632	9.34308	9.88824	9.38135	9.17514	9.10306	9.0396	9.29371	9.43145	9.24071	8.94927	9.78483	9.22731	9.04717	9.48469	8.97038	9.38388	9.32471	8.84372	9.35475
	Funhe2EKm000641	SH3 and PX domain-containing protein 2B (100%P)	A1X283		0.582485	0.745643	0.390431	0.596579	0.840366	0.910192		9.191	9.10997	7.83076	8.03181	8.78531	8.04922	8.99278	8.29198	8.31245	8.70142	8.35032	8.9338	8.55935	8.99342	7.61456	8.77351	8.91281	8.97934	9.3043	9.27292	8.19226	8.69021	8.49794	8.24116	8.86432	8.69939	8.40335	8.80519	8.43227	9.09028	9.06862	8.43297	9.25338	8.74867	8.97612	8.30811	8.61558	8.82977
	Funhe2EKm000643	Gamma-aminobutyric acid (GABA) A receptor, beta 2 (91%P)	P47870		0.129234	0.309179	0.0268456	0.10932	0.662605	0.800772		4.53649	3.59674	4.97956	4.17042	4.94013	4.89362	3.73436	4.27691	4.38562	3.94699	4.02789	3.57668	3.78747	3.95863	3.70889	3.95059	4.01024	3.86297	3.74541	3.87225	4.00012	3.66288	4.12622	4.64711	4.39271	4.32047	4.36619	3.94078	4.57352	3.86126	4.23408	4.59286	4.42567	4.22366	4.32769	3.91849	3.90284	3.78541
	Funhe2EKm000644	Gamma-aminobutyric acid (GABA) A receptor, beta 2 (82%P)	P47870		0.219234	0.426302	0.215	0.421222	0.452137	0.648305		7.41533	7.95054	7.41546	7.48561	7.8576	7.38975	7.58738	7.00026	7.35642	7.02759	7.96965	7.53979	7.0897	7.67402	7.76737	7.52019	7.13909	6.92676	7.65439	7.67624	7.21929	7.90112	7.3336	7.71261	7.37231	8.00957	7.47265	7.65584	8.06457	7.4924	7.50116	7.43981	7.98215	7.44818	7.59362	7.32329	7.54962	8.01308
	Funhe2EKm000645	Prefoldin subunit (93%P)	Q9NQP4		0.614726	0.768974	0.071899	0.211944	0.125922	0.304164		7.93068	8.42802	8.40362	8.86717	8.66621	8.16968	8.42497	8.73617	8.93117	8.61519	8.89428	8.96437	9.22247	8.02942	9.02727	8.83819	8.8537	9.38829	8.70816	8.79261	8.68018	8.58383	8.57027	8.84062	8.47071	8.79121	8.70452	8.56217	8.89	8.76343	8.59423	8.79004	8.90744	9.10844	9.04789	8.68302	8.9314	9.33255
	Funhe2EKm000647	Neurofilament heavy polypeptide (84%M)	P19835		0.129171	0.309087	0.389677	0.595949	0.0106958	0.0577071		8.0597	8.4094	6.65376	7.35975	8.2044	7.17996	7.76413	7.61498	6.68083	7.83739	7.47564	7.90091	7.15263	7.48592	7.58499	7.54473	7.59105	7.47975	6.8119	7.75369	6.82304	7.89829	7.8688	7.84122	8.26811	7.72708	7.73982	8.08972	7.75951	8.0282	8.07726	7.83722	8.12912	7.81459	7.98916	7.51667	7.46085	7.53045
	Funhe2EKm000648	Zinc finger protein (100%P)	O75362		6.42E-05	0.0012862	0.665779	0.802915	0.0180016	0.0828756		7.56669	7.84217	7.40292	7.555	7.83944	7.84564	7.99274	7.71284	7.88356	7.43677	7.73784	7.80301	8.10218	7.49172	7.81873	8.51428	8.19885	7.73793	7.8484	8.00377	7.96018	8.47872	8.07294	7.79645	8.06679	7.98883	8.28622	8.55374	7.81761	8.19944	8.31224	8.05035	7.47507	7.66447	7.87785	8.04276	8.05169	8.03195
	Funhe2EKm000649	Teashirt zinc finger homeobox 2 (100%P)	Q9NRE2		0.0295509	0.116616	0.105433	0.272117	0.219661	0.42681		8.41329	8.43822	8.0951	8.07858	8.08241	7.93495	8.02431	8.11798	8.24911	8.2717	8.53615	8.16627	7.97723	8.52272	7.987	8.41818	8.30158	8.52211	8.72261	8.8003	8.05973	8.48907	8.152	8.15637	8.40961	8.50833	8.05045	8.40923	8.36366	8.58716	8.4447	8.35847	8.57938	8.59156	8.33519	8.3522	8.40873	8.41094
	Funhe2EKm000651	Zinc finger protein 64 (mouse) (91%P)	Q9NPA5		0.743718	0.852576	0.577588	0.742376	0.957068	0.975575		6.1115	6.09322	6.3059	6.03975	5.70487	5.62881	5.66287	6.17725	6.43436	5.39623	5.47544	6.12654	5.07007	5.81675	5.97018	5.91079	6.13509	5.43645	6.03582	5.59555	6.1221	5.67373	5.88401	6.04943	5.93491	5.45938	6.07938	5.85677	5.6702	5.95731	5.86024	5.79289	5.69366	5.99423	5.96187	5.99787	6.14411	6.35157
	Funhe2EKm000652	Sal 4 (100%P)	Q9UJQ4		1.82E-05	0.000486557	0.46117	0.655765	0.337438	0.547812		7.74382	6.60391	7.61437	8.24717	6.84988	6.58461	7.44342	7.22266	6.82345	7.25242	5.91515	6.47888	8.3308	6.65924	7.1553	6.96885	7.27273	7.89342	7.40531	7.19076	7.23717	6.68022	6.46335	6.81294	6.14479	6.68949	6.8032	6.47519	6.15944	7.13077	6.89883	7.48032	6.6477	6.83444	6.59574	6.17422	7.58139	6.2883
	Funhe2EKm000653	Phospholipid-transporting ATPase IIA (93%T)	O75110		0.00798927	0.046835	0.230811	0.439665	0.319102	0.530714		10.198	10.331	9.76933	10.1138	10.2507	9.76107	10.1974	9.94974	9.92378	10.3112	9.8524	10.3119	10.1683	10.5036	10.1654	10.171	10.2067	10.235	10.629	10.6549	9.82429	10.0608	9.88299	9.89315	10.3052	10.0922	10.1317	10.4672	9.9817	10.1913	10.0698	9.96728	9.868	9.92362	9.88562	10.014	10.239	10.0938
	Funhe2EKm000654	Nuclear factor of activated T-cells, cytoplasmic, calcineurin-dependent 2 (100%P)	Q13469		0.105952	0.272932	0.0106851	0.0576702	0.187063	0.387981		6.80389	6.97541	5.97305	6.22308	6.8537	6.69612	6.66559	6.30425	5.765	6.50896	6.21092	6.35525	5.92816	6.43509	5.90249	6.07668	6.87967	6.58121	6.49047	6.52956	5.96702	6.7557	6.90121	6.79124	6.83134	6.95216	6.87657	6.85975	6.24269	7.60684	7.02295	6.26352	6.29837	6.15406	6.5428	6.12361	6.46862	6.02763
	Funhe2EKm000655	Potassium voltage-gated channel, subfamily G, member 1 (100%P)	Q8TDN1		0.301856	0.514055	0.908477	0.948125	0.532504	0.709024		5.89123	6.18391	5.35542	5.61516	5.28234	5.34847	5.51014	4.92491	5.58031	5.79175	5.052	5.70794	5.24214	5.69535	5.57661	5.74222	6.10908	5.53064	5.84354	5.81158	5.27926	5.31247	5.82534	5.21457	6.02295	5.87772	5.67512	6.11742	6.26551	5.81318	5.58763	6.1164	5.68775	5.82004	5.74224	5.69258	5.3031	5.36073
	Funhe2EKm000656	v-src sarcoma (Schmidt-Ruppin A-2) viral oncogene (avian) (100%P)	P12931		0.629296	0.778923	0.70012	0.825455	0.279518	0.491668		8.5824	8.36226	7.01041	7.50969	8.46378	7.4474	8.34196	8.13306	7.49102	8.11645	8.39434	8.17849	7.35287	8.65837	7.85898	8.01589	8.1093	8.63795	8.93021	8.63231	7.51994	8.56599	8.01033	7.83968	8.46813	8.26378	8.23488	8.58204	8.15928	8.53243	8.42735	7.45425	7.77819	7.89234	7.99299	7.9766	7.53381	7.709
	Funhe2EKm000657	Microtubule associated monooxygenase, calponin and LIM domain containing 1 (100%M)	Q7RTP6		0.923721	0.956999	0.00693686	0.0423663	0.46067	0.655361		9.009	9.15019	8.88289	8.92095	9.46866	8.61931	9.36676	9.69546	9.27122	8.99288	9.62435	9.41824	9.09782	9.48643	10.1455	9.67958	8.96686	9.25343	9.30371	9.20964	10.1174	9.17123	9.02551	8.96196	9.01765	9.36652	9.18237	9.44384	9.19469	9.84808	9.12498	9.67542	9.7046	9.22897	9.6549	9.60757	9.1985	9.28468
	Funhe2EKm000658	Calcium/calmodulin-dependent protein kinase IG (100%P)	Q96NX5		1.23E-06	5.94E-05	7.09E-06	0.000233264	0.116931	0.290423		7.74727	8.35495	7.15246	7.6541	8.25628	7.68465	7.59078	8.58488	8.44194	8.05783	7.62304	8.12667	7.69373	6.97196	7.96915	7.58158	6.66409	5.98136	5.96378	5.15333	9.3869	9.50075	8.39798	9.49703	9.04753	8.8872	8.41777	8.53075	8.68433	8.10109	8.34713	8.6336	8.32186	8.9435	8.98324	8.759	5.8152	8.5972
	Funhe2EKm000659	G0/G1 switch protein (100%M)	P27469		0.0353212	0.131749	0.158179	0.350382	0.0170564	0.0798346		7.63533	7.12867	8.03681	5.76473	6.92738	7.57242	6.66986	7.58392	7.63401	7.56193	6.46321	7.67799	7.53123	7.72946	6.89387	7.42979	6.12755	7.51071	8.43748	7.23997	9.6441	7.65866	6.84666	8.03072	7.47497	5.91444	7.23045	8.02031	7.42511	7.60247	8.28125	8.82825	7.95105	9.03022	7.93494	9.9108	7.26143	8.3184
	Funhe2EKm000660	TAF8 RNA polymerase II, TATA box binding protein (TBP)-associated factor, 43kDa (100%P)	Q7Z7C8		0.39295	0.598592	0.425708	0.626453	0.988402	0.993158		8.35792	8.03201	8.58669	8.62237	8.17936	7.99787	8.1861	8.24071	8.03505	8.6122	8.36034	8.3368	8.47533	8.11918	8.30059	8.32229	8.64758	8.56785	8.18611	8.20378	8.27884	8.47153	8.13569	8.37761	7.91762	8.29196	8.28259	7.92422	8.29936	8.25414	7.96705	8.47755	8.00179	8.29677	8.21083	8.27049	7.73959	8.28307
	Funhe2EKm000662	V-type proton ATPase subunit S1 (100%P)	Q15904		0.00580226	0.0372821	0.000277047	0.0039337	0.440113	0.638342		9.12955	9.12628	8.4761	8.6314	9.10524	8.97408	8.83922	9.14239	8.73795	8.97068	8.88361	9.26804	9.21954	8.96438	9.31266	8.95035	9.03821	9.2231	9.10889	9.23949	9.11315	9.33001	9.05357	8.68649	8.98464	8.78607	9.26693	8.98289	8.98296	9.35798	8.96811	9.24957	9.23401	9.43844	9.44036	8.86098	9.0296	9.39361
	Funhe2EKm000663	Rab GDP dissociation inhibitor alpha (83%S)	P31150		0.247126	0.457564	0.896037	0.941366	0.950943	0.972014		10.7594	10.8056	10.0731	10.6392	10.7917	10.1502	10.7352	10.4995	10.3911	10.9025	10.3668	11.0845	10.4088	10.9569	10.6589	10.8532	10.7856	10.5954	10.928	10.8817	10.2596	10.8347	10.5298	10.7033	10.8768	10.5558	10.4174	10.6284	11.107	10.7844	10.8733	10.8988	10.8743	10.7059	10.7797	10.7862	10.7089	10.7363
	Funhe2EKm000664	Inter-alpha-trypsin inhibitor heavy chain H6 (91%P)	Q6UXX5		1.07E-05	0.000320975	0.723487	0.840059	0.855064	0.91844		11.1297	11.2508	10.9765	11.5472	11.4129	11.245	11.3502	11.0163	11.1658	11.4505	11.0857	11.4009	11.2499	11.2153	11.01	11.6016	11.352	11.4006	11.4132	11.2432	10.786	11.5179	11.5382	11.7276	11.3387	11.6622	11.5357	11.581	11.7909	11.4748	11.3512	11.6496	11.7545	11.3633	11.48	11.5633	11.5915	11.7321
	Funhe2EKm000665	6-phosphofructo-2-kinase/fructose-2,6-bisphosphatase (99%M)	P16118		0.000158076	0.00255475	0.000486713	0.0059934	0.00406921	0.0289105		9.78637	9.6255	9.63857	9.88687	9.84975	9.28939	9.53983	9.93954	9.87535	9.39067	9.40013	9.63671	9.67617	9.72764	9.02104	9.67012	9.06177	8.65159	8.7722	8.09618	10.5418	9.99451	9.97811	10.1564	10.3092	10.5947	10.1766	8.8631	9.79112	9.75035	9.73755	10.0898	9.72905	9.75954	9.89457	10.9409	8.73168	9.43758
	Funhe2EKm000666	UDP glucuronosyltransferase 2 family polypeptide b1 (98%T)	B0S5H4		0.00565335	0.0366097	0.00428759	0.0300076	0.318507	0.530155		6.16609	5.29423	6.12416	5.60335	4.97242	5.82314	5.60275	6.00259	5.70438	4.93332	5.62854	5.64965	5.89597	5.86768	4.86486	6.51198	5.82711	5.65201	4.7364	6.54939	5.50146	5.82792	5.32723	5.87401	5.57681	5.41857	6.22036	6.03825	6.3075	5.90645	5.28224	5.32607	6.23691	5.78829	6.05346	6.38159	6.80698	7.39374
	Funhe2EKm000671	P2Y purinoceptor (94%M)	P47900		0.904877	0.946303	0.953493	0.973507	0.85441	0.918048		4.02288	4.56332	5.31603	4.51949	4.38731	5.11072	4.52366	4.51198	5.34372	4.55375	4.09062	4.77067	4.49536	4.58474	4.72159	4.23533	4.8252	4.35914	4.0124	3.78214	6.00248	4.21032	4.67913	4.44106	4.11612	5.04583	4.12998	5.03472	4.98597	4.40261	3.82837	4.01669	4.72117	3.78252	4.91135	4.41394	3.90284	4.79378
	Funhe2EKm000672	P2Y purinoceptor (99%M)	P47900		0.890584	0.938448	0.863323	0.923058	0.627118	0.777525		4.02287	4.10927	5.12799	3.9327	4.09937	4.89362	3.57874	4.42724	5.35017	3.99155	4.55806	3.77772	4.26149	4.21952	5.36549	4.45479	4.15969	3.86297	3.89778	4.09798	5.94557	3.88838	4.45705	3.90008	4.11612	4.03062	5.04121	4.48047	4.21734	3.99962	3.8283	4.5456	4.27292	4.08734	3.67427	4.23323	4.19252	4.39396
	Funhe2EKm000675	P2Y purinoceptor (100%M)	P47900		0.0695553	0.207612	0.406126	0.609784	0.749752	0.856448		4.33215	4.10877	4.97956	3.73936	3.97277	5.04644	4.00442	4.56308	4.54282	4.52857	4.45249	4.21256	4.04221	3.95638	4.56884	4.53513	3.72326	3.86297	4.07814	3.58649	4.67378	4.50004	4.12471	4.19583	4.80765	4.03062	4.36044	4.41911	4.34731	4.24496	4.44933	4.23755	4.14161	4.90443	4.87664	4.56408	4.05473	5.13103
	Funhe2EKm000677	P2Y purinoceptor (99%T)	P47900		0.696887	0.8231	0.0170626	0.079849	0.528129	0.705896		4.97827	4.31038	5.12835	4.82901	3.97253	5.31192	4.95728	5.48963	5.62856	4.5107	4.35652	3.86547	4.15584	4.56309	4.89461	4.76894	4.25023	4.8706	4.45033	3.73228	6.21388	4.74998	4.6393	5.14062	4.71401	4.54647	5.31611	4.9336	4.57554	4.71981	4.54861	4.22739	5.23904	4.2176	4.339	4.75894	4.54105	5.31275
	Funhe2EKm000682	Receptor-type tyrosine-protein phosphatase U (100%T)	Q92729		0.00111784	0.0111419	0.737651	0.848803	0.0954561	0.255087		9.67066	10.0572	9.38049	10.0375	9.76759	9.56221	10.0655	10.0798	9.66891	10.0404	9.45311	10.0745	10.14	10.101	10.0309	10.013	10.1186	9.95448	9.8567	9.99674	9.42516	9.84129	9.61214	9.45233	9.91005	9.53779	10.0842	9.64178	9.9003	9.68715	9.82828	9.67582	9.81403	9.80941	9.72177	9.64008	9.82031	9.66702
	Funhe2EKm000684	Glucocorticoid modulatory element-binding protein (100%P)	Q9Y692		8.75E-06	0.00027237	0.00443744	0.0307807	0.299742	0.511931		8.91012	9.00515	8.35382	8.99877	8.99798	8.24233	9.03292	8.47918	8.44737	8.98929	8.99087	9.10935	9.40163	8.9999	8.97942	8.77734	9.16595	9.48023	9.3366	9.44057	8.71602	8.56781	8.72155	8.24606	8.47733	8.47225	8.8505	8.4117	8.74792	8.91534	8.68064	8.8126	8.91227	8.33124	8.84952	8.7486	9.45983	8.56145
	Funhe2EKm000685	Ras-related protein Rab-39A (95%M)	Q6P977		0.682398	0.81379	0.91165	0.950042	0.974519	0.985013		8.17708	8.43102	7.279	7.69335	8.52051	7.3215	8.2915	7.83309	7.66335	8.44514	7.91876	8.4136	7.46753	8.51296	7.94114	8.21104	8.08847	7.80349	8.46002	8.43176	7.83722	8.35493	7.49452	8.24944	8.56672	7.92518	7.68038	8.60487	8.26066	8.24817	8.41484	8.35855	8.63938	8.19951	8.26293	7.95037	8.21223	8.36308
	Funhe2EKm000688	Uncharacterized protein			0.00835756	0.0483332	0.542324	0.716322	0.774708	0.871726		7.38472	7.39256	8.13374	7.61569	8.38364	7.4899	7.60807	7.35662	8.24155	7.01982	8.28968	8.24733	7.73695	7.66734	8.03467	7.93822	6.67373	8.70952	8.96171	8.45876	8.71033	8.16717	8.05737	7.05801	7.18138	8.07824	7.96052	7.57957	7.44951	7.33691	7.65434	7.66019	6.83033	7.19952	7.48859	9.15037	8.65101	6.75569
	Funhe2EKm000689	Uncharacterized protein			0.177545	0.376012	0.240928	0.450615	0.302366	0.514554		4.5488	4.99799	5.12473	5.31045	4.93937	5.62927	4.42817	4.69627	5.17936	4.77731	5.41783	4.6601	4.91261	5.08195	5.20968	5.3327	4.2613	4.90125	4.7837	4.74944	4.86073	4.83875	4.7305	4.86428	5.17707	4.6295	4.24899	4.77531	5.06623	4.91137	4.72129	5.65219	4.6474	5.39403	5.05158	5.2078	5.10063	4.8186
	Funhe2EKm000690	CTP synthase 1 (100%T)	P17812		0.230496	0.439285	0.00719341	0.0434348	0.00900116	0.0510213		10.0238	10.0555	10.346	10.2154	10.4091	10.161	10.1862	10.451	10.1702	10.2363	10.2644	10.0428	10.7826	10.367	10.6082	10.0797	10.1871	10.1632	10.0753	10.0329	10.4132	10.1049	9.77035	10.244	9.97372	9.85494	10.2151	10.1248	9.81665	10.3069	9.93132	10.5218	10.3537	10.1982	10.3093	10.2618	9.89093	10.18
	Funhe2EKm000692	Cbp/p300-interacting transactivator, with Glu/Asp-rich carboxy-terminal domain (100%P)	Q1L8S4		0.0736246	0.215443	0.924569	0.957549	0.0868962	0.239996		8.32479	8.26253	7.44751	7.45362	8.44127	7.70944	8.11064	8.24488	7.64592	8.1538	7.72147	8.28881	7.87594	8.029	7.99432	7.62477	8.10961	8.1345	8.60075	7.99367	8.75252	8.63521	8.07052	8.68755	9.2115	8.15647	8.08962	8.65631	8.40148	8.00301	8.41378	7.7824	8.17258	8.26156	8.21908	9.31579	8.10263	8.81823
	Funhe2EKm000693	Uncharacterized protein (100%P)	Q9NZ56		0.00180304	0.0158795	0.717304	0.836279	0.562307	0.730694		4.73907	4.71945	4.97956	4.5719	4.14466	5.78452	4.63072	5.04313	4.66235	4.88152	4.99375	5.10691	3.97025	4.65838	4.32777	4.83276	4.22307	4.53727	4.46325	4.59799	4.60621	4.97522	4.81334	5.24493	5.21522	5.11593	5.09342	4.61323	5.33707	4.41266	4.5775	5.20019	5.42241	4.39931	4.4179	4.73814	5.43463	4.97658
	Funhe2EKm000697	Tumor protein p73 (96%M)	O15350		0.445438	0.642699	0.0398993	0.143159	0.160496	0.353614		8.62152	8.64989	7.93858	8.34881	8.51427	7.93428	8.80186	8.88606	9.07657	8.38503	8.66231	9.32216	8.48686	8.82376	7.99621	8.56815	8.4042	8.39421	8.47757	8.21098	7.79608	8.7998	8.06031	8.62092	8.51597	8.7167	9.03472	8.95828	8.34062	8.50739	8.78218	8.54177	8.53534	8.54407	8.69617	9.05529	8.21345	9.06371
	Funhe2EKm000698	WD repeat containing, antisense to TP73 (100%P)	Q9P2S5		0.0756885	0.219308	0.0829151	0.232826	0.0749341	0.217862		8.04734	8.31801	7.98077	7.97093	7.78402	7.44933	8.27453	7.99729	7.81904	7.90537	7.79039	8.04343	8.04625	7.50438	8.40087	7.70916	7.68018	7.94669	7.74689	7.67269	8.2005	7.64927	8.006	7.9055	7.76087	7.8013	7.51669	7.87092	7.85407	7.48651	7.84091	7.54893	7.09033	7.47936	7.86102	7.80815	7.44264	7.92059
	Funhe2EKm000699	Tumor protein p63-regulated gene 1 protein (100%M)	Q5T0D9		0.00741145	0.0443667	0.712662	0.833031	0.71246	0.832939		7.05952	7.22383	6.40488	6.51974	6.96458	7.31297	6.87251	6.67902	6.94971	6.81424	6.59242	6.88779	6.24576	7.44678	6.95227	6.59474	6.79616	7.28876	7.28845	7.84997	6.40231	7.15222	6.59877	6.7261	7.00951	7.08747	6.70727	7.14322	7.02446	7.19364	6.81794	6.51576	7.27082	7.49759	6.91754	6.74144	6.73198	6.7664
	Funhe2EKm000700	PR domain zinc finger protein 16 (100%M)	Q9HAZ2		0.0390307	0.140993	0.857887	0.919967	0.57176	0.738083		9.60303	9.8813	9.00229	9.68681	9.49477	9.70608	9.82563	9.4924	9.15797	9.49166	9.20208	9.59419	9.45921	9.67025	9.05176	9.54459	9.43221	9.75773	9.95306	9.78002	8.87634	9.76441	9.58228	9.53029	9.6998	9.43057	9.77348	9.68082	9.85662	9.89768	9.50744	9.51409	9.81239	9.80827	9.71779	9.49465	9.83426	9.63961
	Funhe2EKm000702	Containing trypsin domains (99%P)	Q99895		0.249677	0.460491	0.018482	0.0844221	0.282623	0.494866		8.35813	8.21162	7.8323	6.5086	7.85617	9.61526	8.27604	6.32707	8.58921	6.01547	8.03103	8.62476	3.91472	3.95394	10.7399	7.00207	5.40672	7.02234	3.74541	4.09008	4.13999	10.3151	8.8095	9.76251	8.78958	8.37757	4.38	9.56129	6.93337	9.34745	6.23354	6.39435	9.80069	7.43908	7.931	7.46814	6.24242	7.43038
	Funhe2EKm000706	Transmembrane protein (100%P)	A0JMC5		0.166653	0.361879	0.0578966	0.184084	0.0185399	0.0845839		5.47298	5.00627	5.64606	5.83135	5.50142	5.12448	5.26909	5.51883	6.00081	5.32128	5.17406	5.29667	5.06312	4.94391	5.18293	5.69221	5.65421	5.22782	5.68505	5.61259	5.89593	5.70442	5.1612	5.33721	5.4455	5.87978	5.40044	4.86712	5.92504	5.08017	6.33853	5.48375	5.12373	5.18892	5.11688	5.79631	6.78712	5.55525
	Funhe2EKm000707	Kazrin, periplakin interacting protein (94%M)	Q674X7		0.366564	0.575283	0.16807	0.363787	0.468658	0.661349		8.84481	8.73825	8.67731	8.60331	8.3375	8.42737	8.64366	8.61762	8.48912	8.65579	8.6236	8.84863	8.3846	8.82477	8.46404	8.5311	8.84663	8.41026	8.49062	8.43145	8.00387	8.52023	8.47286	9.02357	8.61039	9.08691	8.27377	8.59002	9.03745	8.29107	8.54153	8.45245	8.79854	8.32225	8.10872	8.49088	8.44047	8.38102
	Funhe2EKm000708	Uncharacterized protein (59%M)			0.0685396	0.205644	0.0342761	0.129235	0.742203	0.851655		4.91984	4.48426	5.37665	4.55582	4.6124	5.30518	4.8353	4.90751	4.38562	4.07845	4.53524	4.31395	4.36219	4.57641	4.32751	4.30711	4.25247	4.70781	4.49738	4.90341	5.0161	3.81669	4.12149	4.20032	5.20052	4.7445	3.81622	4.07178	4.07743	4.46492	5.20299	4.17224	4.14986	4.09358	3.96528	4.45707	4.3146	4.73347
	Funhe2EKm000709	PR domain zinc finger protein (90%M)	Q13029		0.0278594	0.112158	0.574961	0.740394	0.484952	0.673517		8.44532	8.66542	7.98536	8.26577	8.81687	7.98194	8.46961	8.14465	8.26872	8.68799	8.22199	8.31894	8.0937	8.58098	8.60492	8.72192	8.21789	8.40038	8.87056	8.42937	7.925	8.65785	8.42209	8.72576	8.28001	8.42239	8.47472	8.19916	8.85134	8.66402	8.59082	8.43197	8.84535	8.30805	8.90039	8.81859	8.80086	8.38672
	Funhe2EKm000710	Mucin-2 (100%C)			0.547051	0.719803	0.586917	0.748992	0.693816	0.821079		10.5148	10.15	9.94521	10.3137	10.2433	9.64252	10.2588	10.3106	9.82012	10.6172	10.8528	11.0082	9.74914	10.6478	9.06383	10.6245	10.6722	10.4988	10.9841	10.6379	9.59826	10.3399	10.5344	10.4671	10.5178	10.8065	10.2802	10.3914	10.4438	10.2728	10.5776	10.7216	10.4014	10.6333	10.1933	10.3604	10.5543	10.7429
	Funhe2EKm000711	Forkhead box J3 (86%P)	Q9UPW0		0.328666	0.539621	0.542274	0.716294	0.95964	0.976873		7.32282	7.46538	6.91126	6.89506	6.85316	6.40051	7.05777	6.72095	6.76071	7.28526	6.52091	7.28194	6.79915	8.0637	6.86472	7.55445	6.97749	7.35986	7.60697	7.58126	6.65363	6.83741	6.73409	6.76886	7.53751	6.8783	7.07756	7.14416	7.0721	7.25685	7.3009	7.46287	7.19891	7.42228	7.60292	6.81555	7.12251	7.17584
	Funhe2EKm000713	Steroidogenic acute regulatory protein, mitochondrial (94%P)	P49675		0.949138	0.971121	0.294293	0.506383	0.0264872	0.108384		4.30353	3.87541	5.12693	4.0294	3.83475	4.89362	4.51901	4.56328	4.66115	3.94623	4.0145	3.57668	4.04301	3.82527	4.1173	3.80539	3.87441	4.28359	4.28029	4.3899	5.3013	4.30671	3.96215	4.55244	4.2568	4.17754	3.81622	4.31269	3.91584	3.85999	4.34358	3.92075	4.50924	3.94398	3.67427	4.21254	4.4324	3.94223
	Funhe2EKm000714	ADAM metallopeptidase with thrombospondin type 1 motif, 14 (100%P)	Q8WXS8		0.750756	0.857118	0.191	0.39276	0.101812	0.265861		9.11236	9.38915	8.242	8.49945	9.76876	8.77021	9.33225	8.93517	8.93695	9.01587	9.02732	9.51706	8.95884	9.15189	7.38629	8.9575	9.0456	8.13506	8.13371	8.63693	9.31346	8.81592	8.68093	9.28559	9.47201	9.01441	9.48747	9.12572	9.09216	9.22452	9.23581	9.60116	9.21659	9.27101	9.19891	9.33113	8.48273	9.29819
	Funhe2EKm000715	Phosphatase domain containing, paladin (100%P)	Q9ULE6		0.0267517	0.109074	0.104708	0.27088	0.444869	0.642243		9.00268	9.19583	7.82519	8.78328	9.05542	8.56683	9.09298	8.33891	8.60499	9.03071	8.58103	9.33403	9.03215	9.14495	8.41155	9.05815	9.09026	8.87679	9.15582	9.201	8.22065	9.00466	9.06247	9.15564	8.85842	8.69606	9.13649	9.25079	9.01602	9.22945	9.41054	8.88919	9.31423	8.95368	8.84533	8.90867	9.08474	9.41297
	Funhe2EKm000716	Growth hormone-inducible transmembrane protein (100%P)	Q9H3K2		0.320082	0.531646	0.0947241	0.253884	0.568673	0.735623		10.6266	10.7582	10.4307	11.1531	10.8043	10.5185	10.5824	10.7001	10.7626	10.6328	10.8444	10.6306	11.0398	10.7129	11.0673	10.9448	10.795	11.0834	11.0979	10.7657	10.9324	10.7951	10.9217	11.0388	10.6666	10.7711	10.862	10.6156	10.8511	10.727	10.6853	11.0613	10.7588	11.024	10.8678	11.0747	10.7992	10.902
	Funhe2EKm000718	Leucine-rich repeat-containing protein (94%P)	Q8TCA0		0.0129781	0.0661277	0.480061	0.669947	0.490005	0.677308		8.26385	8.00395	8.07613	8.75825	8.69359	7.99651	8.66827	8.42848	8.37504	8.21551	7.95083	7.97707	8.46933	8.32278	8.61812	8.0496	8.05797	8.48481	8.32372	7.6395	7.61379	8.37938	8.68287	9.04906	8.40779	8.16793	8.48878	8.65614	8.27147	7.9837	7.64999	8.63026	8.19851	8.49403	7.78048	8.35871	8.18297	8.19764
	Funhe2EKm000719	Inorganic pyrophosphatase (100%P)	Q15181		0.465459	0.658906	0.130458	0.311096	0.704345	0.828044		7.48588	8.03937	7.7647	8.11108	7.59416	7.49608	7.66829	7.5618	7.35839	7.52488	7.8645	7.3886	7.55345	7.9981	7.92969	7.69679	7.77861	7.93403	8.29261	8.19845	6.90961	7.981	7.57313	7.70794	7.56484	7.83921	8.02384	7.54183	8.06605	7.46513	7.54008	7.62497	7.81926	7.92883	7.39756	7.73704	7.50524	7.72899
	Funhe2EKm000720	GTP-binding protein SAR1b (100%P)	Q9Y6B6		0.856042	0.918978	0.599804	0.758487	0.353781	0.563188		5.44407	5.86677	6.02867	5.59469	6.40455	5.47322	5.90532	6.06505	6.00733	6.4597	6.28957	6.11128	5.43554	5.65568	5.91655	6.08082	6.63584	5.97716	6.70788	6.18368	5.933	5.56084	5.19265	6.39408	6.66942	6.67024	5.76702	5.65833	6.37974	5.73044	5.69384	6.30204	6.31798	5.91362	5.60574	5.95293	5.08891	5.91454
	Funhe2EKm000721	Sparc/osteonectin, cwcv and kazal domains proteoglycan (testican) 2 (93%P)	Q92563		0.73971	0.850096	0.352414	0.561909	0.564451	0.732414		9.01787	8.67642	8.1949	8.76477	9.10949	8.30911	8.97628	8.44163	8.14675	8.80153	8.64089	8.65672	8.31019	8.65518	8.33482	8.91003	8.55668	8.51585	8.43656	8.91936	8.63828	8.73571	8.2315	8.67781	9.01897	8.65274	8.10363	8.92369	9.02882	9.1367	8.96078	8.80369	9.03823	8.54813	8.74803	8.53212	8.59736	8.58341
	Funhe2EKm000722	Activating signal cointegrator 1 complex subunit (100%P)	Q8N9N2		0.11553	0.288371	0.0130334	0.066355	0.448446	0.645255		8.65095	8.70914	8.20163	8.73251	8.69378	8.60114	8.54603	8.89831	9.02896	8.93227	9.0461	8.9122	9.20919	8.9766	9.35739	8.90014	8.85885	8.79773	8.60448	9.03885	9.29532	8.81651	9.17306	8.82218	8.51589	8.78935	8.91042	8.56178	8.6471	8.88153	8.54071	9.17223	9.04608	9.02	8.92642	9.01862	8.85817	8.97272
	Funhe2EKm000723	Uncharacterized protein			0.515797	0.696922	0.0504861	0.168106	0.395276	0.600559		4.64472	4.21222	4.97956	3.88919	4.22016	4.89362	4.52379	4.27691	4.65915	3.79849	4.24594	3.99213	4.15815	4.30033	4.11264	4.19819	4.1373	4.01821	3.9008	3.73266	4.27006	3.95589	4.12221	3.90008	4.25636	4.54427	3.9756	4.07212	4.22206	4.00372	4.2285	3.92017	4.00089	3.78252	3.96522	4.56561	4.0539	3.78541
	Funhe2EKm000724	Anaphase-promoting complex subunit (100%P)	Q96DE5		0.923417	0.956765	0.297129	0.509286	0.685469	0.815768		7.86856	8.13266	7.93589	8.32136	7.70714	8.12699	7.76598	7.85726	8.24483	7.90108	8.08186	7.95929	8.45799	7.88421	8.34839	8.24617	8.33352	8.02218	7.68334	7.94473	8.33452	8.17377	8.19679	8.38325	7.96166	7.53687	8.18446	7.36302	8.28343	8.0456	7.89274	8.20724	8.11302	7.95567	8.13488	8.25791	7.88165	8.11841
	Funhe2EKm000725	DNA damage-inducible transcript 4 protein (100%M)	Q9NX09		0.375564	0.583678	0.436972	0.636035	0.166979	0.362294		8.79362	9.59823	8.75538	9.22797	9.20097	8.97535	8.94668	9.78676	9.65122	10.0597	8.85068	9.33851	10.0595	9.14532	9.00957	9.66676	9.06035	9.81749	9.85733	9.61287	12.6764	9.81861	8.98861	10.4105	10.0808	8.92453	8.61571	9.24934	9.34389	8.28085	9.42978	9.96967	9.37127	9.66178	9.57192	12.33	9.21786	10.2614
	Funhe2EKm000726	DnaJ subfamily B member (92%P)	Q8TBM8		0.0106443	0.0575283	0.0768821	0.221755	0.805896	0.890229		7.34151	7.52298	7.08113	7.37518	7.17415	7.7874	7.47397	7.37793	6.94653	7.52874	7.19132	7.43463	6.70086	7.59147	7.4482	7.382	7.73962	7.41531	7.83861	7.85494	7.1427	7.81269	7.42584	7.40886	7.72799	7.56126	7.39985	7.22612	7.79302	7.38733	7.34162	7.325	7.6199	7.44153	7.19965	7.35412	7.7843	7.40975
	Funhe2EKm000727	Stearoyl-CoA desaturase (delta-9-desaturase) (99%P)	O00767		0.203655	0.407777	0.0571211	0.182425	0.00778606	0.0459631		8.73775	8.67599	7.98079	8.82418	8.43608	8.27068	8.43157	8.42543	8.18107	8.50073	8.30048	8.83276	8.6755	8.5616	8.7344	8.40374	8.83634	8.84698	8.83862	8.96463	8.62446	8.56613	8.11052	8.61128	8.24137	8.47954	8.60419	8.6698	8.56265	8.15402	8.3668	8.58127	8.29832	8.13476	8.39602	8.93701	8.78853	8.54063
	Funhe2EKm000728	SEC31 B (100%P)	O94979		0.00778942	0.0459717	3.17E-06	0.000124581	0.964546	0.979675		9.81627	10.0653	9.43393	9.60609	9.95637	9.30266	9.98858	9.76531	9.58547	9.97533	9.97003	10.2053	10.1231	10.2925	10.1448	10.0073	9.97311	9.9165	10.1047	10.0772	9.89021	9.79538	9.74993	9.78908	9.95808	9.95703	10.0542	9.94304	9.76174	10.0798	9.81303	10.0664	10.0374	10.1581	10.205	10.409	10.0365	10.4378
	Funhe2EKm000729	NADH dehydrogenase [ubiquinone] 1 beta subcomplex subunit 8, mitochondrial (88%T)	O95169		0.102528	0.267122	0.0849793	0.236583	0.898728	0.942649		10.7186	10.3413	10.6846	11.0381	10.5591	10.0717	10.3439	10.5898	10.5547	10.3131	10.4494	10.3957	10.752	9.97754	10.7136	10.4643	10.5833	10.7127	10.5247	10.3398	9.9698	10.5411	10.8875	10.7859	10.5844	10.7849	10.5991	10.1047	10.6115	10.34	10.3464	10.5196	10.2293	10.4753	10.5447	10.7719	10.3631	10.4173
	Funhe2EKm000730	Glutathione peroxidase (98%P)	P22352		0.245817	0.456084	0.151362	0.341172	0.130611	0.311322		7.6913	6.41256	7.39496	8.04333	7.93677	7.57691	7.33625	7.65903	7.82403	7.15456	6.87168	6.78027	7.94977	7.60342	8.19665	7.35105	7.11164	8.09108	8.20832	6.92543	7.62127	7.33212	8.02151	8.10489	7.56582	7.97892	8.35943	7.94467	7.83716	7.52128	6.92421	7.15937	7.34724	7.53094	7.68268	7.77697	7.69777	6.96096
	Funhe2EKm000731	F-box and leucine-rich repeat protein (100%P)	Q9H469		0.132332	0.314017	0.0595757	0.187685	0.0806363	0.228639		6.43698	6.2477	6.5901	5.34715	6.19388	6.03118	6.12027	6.02712	5.6592	6.00157	6.43811	6.44054	6.14532	6.50821	6.05832	6.27598	6.44431	6.17232	6.29487	5.83641	6.13036	6.0955	5.96972	6.6402	6.60858	6.42182	6.34881	5.6465	6.40507	6.03613	6.96477	6.19029	6.60312	6.51381	6.71295	6.48178	5.57318	6.57914
	Funhe2EKm000732	Paired box protein Pax-2-A (100%M)	Q02548		0.0525828	0.17262	0.0944916	0.253547	0.0564842	0.181185		7.01404	7.67466	6.83176	7.64641	7.49157	7.24275	7.59462	7.50739	7.22795	7.38494	7.77025	7.57181	7.96849	8.13341	7.44125	7.60482	7.48362	7.28492	8.14529	8.35297	7.70444	7.52025	7.33392	7.34427	7.46641	7.45751	6.46339	7.58868	7.31858	7.6919	7.19211	7.72133	7.19364	7.32173	7.10002	7.92284	7.82235	7.67977
	Funhe2EKm000734	Carbohydrate (chondroitin 6) sulfotransferase 3 (100%P)	Q7LGC8		0.63183	0.780393	0.478778	0.668937	0.345077	0.555265		5.85893	6.69619	5.12828	5.44207	6.04397	4.89362	5.79819	5.55625	5.35099	6.18226	4.93213	6.13124	5.57026	5.6252	4.3418	5.70988	5.45203	5.65802	5.57538	5.32593	4.8853	6.09174	5.7755	5.50621	6.52545	5.1561	5.84669	5.93257	5.10205	6.2884	6.26747	5.56353	5.85557	6.23114	6.02618	5.0834	5.64103	6.13752
	Funhe2EKm000737	Cadherin-related family member 1 (100%P)	Q96JP9		0.185612	0.386155	0.398275	0.60293	0.672815	0.807817		8.92085	9.51564	8.85057	9.47147	9.45201	8.80411	9.25074	9.14888	9.13244	9.1751	8.94473	9.2717	8.92281	9.48114	9.6838	8.91691	9.22396	9.05914	9.46409	9.27921	8.8838	9.53585	9.0522	9.45871	9.28229	9.489	9.59984	9.08252	9.75153	9.28509	9.27599	9.03725	9.38907	9.18896	9.10079	9.19132	9.59566	9.14501
	Funhe2EKm000738	Leucine-rich repeat, immunoglobulin domain and transmembrane domain-containing protein 2 (100%M)	A6NDA9		4.22E-08	4.03E-06	0.000429673	0.00545903	0.524299	0.702835		6.1248	6.04282	6.73802	7.30201	6.31693	6.53558	6.40936	6.47794	6.54858	6.11494	6.40524	5.71675	5.4775	6.24323	7.01647	6.33201	6.62057	6.20002	6.44678	5.78419	5.98612	7.48525	6.94867	7.30509	6.96211	7.58963	7.12743	6.83048	7.16202	6.95847	6.84326	6.61422	7.13113	7.14446	7.28571	6.88886	6.37188	6.80542
	Funhe2EKm000739	Leucine-rich repeat, immunoglobulin domain and transmembrane domain-containing protein 1 (100%M)	Q9P2V4		0.257433	0.468636	0.00116364	0.011469	0.239517	0.449069		8.34154	8.58082	8.27744	8.97767	8.60182	8.13244	8.16275	8.43295	8.33674	8.31518	8.29204	8.27459	8.27302	8.04967	8.9673	8.1701	8.40001	7.68365	7.99094	8.12851	8.21006	8.06058	8.01927	8.39185	8.33931	8.43256	8.38311	8.21375	8.27466	8.23333	7.97585	8.41364	7.99101	8.32663	8.23979	8.59147	8.38817	8.14654
	Funhe2EKm000740	RPE-retinal G protein-coupled receptor (100%S)	P47804		0.00462541	0.0316664	0.080938	0.229252	0.781104	0.87554		10.418	10.4467	10.383	10.8958	10.7483	10.1539	10.802	10.4105	10.5665	10.5451	10.5379	10.345	10.696	10.6252	10.5087	10.4364	10.3077	10.3854	10.8004	10.0286	9.82564	11.0284	10.9653	11.026	10.4706	11.2927	11.2038	10.7835	11.4943	10.3102	10.6183	10.5706	10.4225	10.8926	10.9244	10.7527	9.71702	10.9923
	Funhe2EKm000741	Solute carrier family 18 (vesicular acetylcholine), member 3 (100%P)	Q16572		4.81E-07	2.84E-05	0.049441	0.165791	0.0706882	0.209751		7.40283	7.28035	7.28387	7.85098	7.44836	7.16561	6.91683	6.79378	7.16165	7.33853	7.66968	7.81949	7.83337	7.6724	7.98053	7.50301	7.45969	7.64533	7.96679	7.51619	7.23973	6.90046	7.27288	7.00012	7.01981	7.14216	6.86365	6.84003	7.28609	6.4859	7.14936	7.26998	7.20328	7.19901	6.45459	7.03564	7.53288	6.92827
	Funhe2EKm000742	Choline O-acetyltransferase (100%P)	P28329		0.03849	0.139672	0.10259	0.267233	0.922297	0.956145		8.49208	8.64097	7.77404	8.2546	8.41808	7.7262	8.21349	8.27712	8.05903	8.36849	8.18955	8.47907	7.6853	8.53615	8.07654	8.28132	7.98054	7.40084	8.23554	7.90516	8.32504	8.18195	8.07631	8.76926	8.68818	8.58619	7.97783	8.51699	8.79995	8.69236	8.8816	8.38478	8.74794	8.37128	8.8072	8.16954	8.21913	8.52705
	Funhe2EKm000743	Leucine zipper protein (98%M)	Q86TE4		0.000118892	0.00206462	0.127502	0.306569	0.649142	0.792129		8.63559	8.74795	8.41563	8.75488	8.91098	8.16096	8.66433	8.41529	8.58196	8.67072	9.00641	8.85988	8.56961	9.06701	8.74737	8.92862	8.78062	9.007	9.03796	9.05078	8.47257	8.56916	8.54443	8.67865	8.49474	8.29471	8.10667	8.63989	8.64912	8.55751	8.59953	8.57251	8.67205	8.40407	8.50371	8.60767	8.72128	8.39803
	Funhe2EKm000744	Leucine rich repeat and Ig domain containing 1 (100%P)	Q96FE5		0.0103657	0.056507	0.188592	0.38989	0.150925	0.340513		8.33024	8.64776	8.06356	8.81327	8.73876	8.33099	8.3708	8.32059	8.36058	8.36631	8.40367	8.45037	8.17894	8.72081	8.33924	8.61224	8.48732	8.26976	8.70361	8.62952	8.05348	8.7947	8.42671	9.04905	8.57715	8.8071	8.45162	8.60023	9.05458	8.44792	8.41563	8.45042	8.75721	8.66784	8.68787	8.76461	8.39954	8.83067
	Funhe2EKm000745	Potassium voltage-gated channel subfamily KQT member (83%P)	P51787		0.0278772	0.112205	0.144844	0.331862	0.505517	0.689224		5.76972	6.4238	6.74114	5.99244	6.07628	5.99711	6.83418	6.52716	5.58828	6.0798	6.10547	6.41836	5.25288	6.03501	4.8751	6.26046	5.76706	5.02153	5.36915	5.76835	5.80447	6.18425	6.20625	5.05287	6.73603	6.27946	6.52579	6.97178	6.11862	6.22111	6.30124	5.77372	6.24037	6.07472	6.06579	6.18236	5.52255	7.10657
	Funhe2EKm000746	potassium voltage-gated channel, KQT subfamily, member 1 (22%P)	P51787		0.0121875	0.0631757	0.00175109	0.0155389	0.169922	0.36636		4.42854	3.9953	5.48104	4.62766	4.10606	4.89362	4.52988	4.42696	4.38562	4.41419	3.87772	3.86619	3.92133	3.82827	3.70889	4.07578	4.13862	3.86297	3.74541	3.73221	4.00012	3.95597	4.26103	4.05988	4.49942	4.30875	4.12441	4.41792	4.07959	4.13872	3.97268	3.77487	3.83622	3.78252	3.67427	4.45795	4.05267	4.09003
	Funhe2EKm000748	Transient receptor potential cation channel subfamily M member 5 (100%T)	Q9NZQ8		0.124743	0.302405	0.121329	0.297287	0.178316	0.37709		6.95285	6.94546	6.88745	5.99916	6.64311	6.64853	6.50244	6.92631	6.45705	5.92633	6.66623	5.92497	5.60808	6.11073	5.86676	6.64663	6.62762	5.74221	6.02029	6.19472	6.85792	6.03004	6.87815	6.03047	6.58495	6.75443	6.81681	6.58915	7.1095	6.90836	6.85981	6.17831	6.38654	6.64303	6.33147	6.43945	5.94944	6.25084
	Funhe2EKm000749	TNF receptor-associated factor 6, E3 ubiquitin protein ligase (100%P)	Q9Y4K3		0.000679515	0.00770864	0.00356849	0.0262939	0.717559	0.836463		7.10751	7.33928	6.60333	6.53277	6.78338	6.82662	6.89971	6.90056	6.8924	7.35253	6.781	6.79402	7.00349	6.84598	7.44626	7.18914	6.89854	6.40151	6.95721	7.00179	6.82865	6.77473	6.62015	7.24344	7.20616	6.7993	7.25826	7.24062	7.07757	7.1553	7.53282	7.35049	7.20135	7.54574	7.14356	7.17839	7.2147	7.56188
	Funhe2EKm000750	Tetratricopeptide repeat domain (100%P)	Q96AE7		0.0263166	0.107874	0.253311	0.464218	0.969607	0.982169		9.253	9.13855	8.64058	9.06452	9.29181	8.45928	9.26056	9.22252	9.14891	9.04086	10.022	9.15058	9.11052	9.36197	9.19706	9.23454	9.22648	9.42025	9.4491	9.4018	9.43505	9.43128	9.09802	10.0359	9.48141	8.876	10.0071	8.87754	9.35872	9.34412	9.71152	9.61715	9.64695	9.43922	9.74896	9.53364	9.37163	9.45739
	Funhe2EKm000751	Estradiol 17-beta-dehydrogenase 12-B (91%P)	A7MCK2		0.00894396	0.0507892	0.347695	0.557557	0.81621	0.896188		9.5594	9.59183	9.02084	9.4929	9.19098	8.55288	9.4348	9.35427	9.28192	9.59893	9.53745	9.4475	9.54894	9.45342	10.1139	9.30261	9.67254	9.26674	9.2338	9.34057	9.40488	9.33281	9.32682	9.04791	9.21713	9.14873	9.71199	9.35111	8.91049	9.28875	9.20354	9.2905	9.34355	9.46622	9.54755	8.71106	9.23553	9.48017
	Funhe2EKm000754	Leucine rich repeat containing 4C (100%P)	Q9NT99		0.109392	0.278469	0.173694	0.371356	0.0471537	0.160627		8.46246	8.95336	8.22918	8.9935	8.97122	8.32002	8.95301	8.35881	8.33502	8.65559	8.20268	8.98446	8.57885	9.15865	8.66552	8.66959	9.02534	8.66275	9.03227	9.13352	8.26242	8.7806	8.52479	8.88505	9.04761	8.97472	8.23426	9.04668	9.21374	8.78235	8.781	8.96253	9.17189	9.02125	8.95163	8.93984	9.00609	9.05025
	Funhe2EKm000756	mucin-22 (22%M)			0.000107298	0.00190968	0.305254	0.517331	0.0207616	0.0916072		6.07032	6.49578	8.09457	5.68112	6.35753	6.77958	7.59584	7.68075	6.47717	7.13901	7.54871	6.38305	7.75262	7.57565	6.86772	6.06607	6.61054	6.63405	7.2054	6.92085	8.62135	6.42469	6.62958	5.64314	6.49842	6.89506	6.57893	7.04023	6.5663	6.7554	6.44212	6.51705	6.89221	6.65038	6.76968	6.34387	7.03708	7.54161
	Funhe2EKm000757	Solute carrier family 1 (glial high affinity glutamate transporter), member 2 (98%P)	P43004		0.00111919	0.0111524	0.000507911	0.00619447	0.0225119	0.0969811		8.83513	9.23062	8.70902	9.16743	9.08786	8.37393	9.54771	9.50395	9.0933	9.29639	9.19858	9.52122	9.04942	8.78566	9.29859	9.24489	8.92377	7.78167	8.18804	7.91798	9.62611	8.09391	7.55584	8.09596	9.11039	8.36585	9.1107	8.41485	9.58117	8.49821	8.83625	9.49966	9.14629	9.71741	8.96451	9.74456	7.31656	9.11787
	Funhe2EKm000758	Solute carrier family 35, member C1 (100%P)	Q96A29		0.0385697	0.139853	0.0507018	0.168559	0.633092	0.781057		6.45646	6.54352	6.03236	6.15552	6.50443	6.77003	6.30755	6.37882	6.64434	6.14782	6.13701	6.84819	6.32284	6.36465	7.05294	6.88463	6.6334	6.54484	6.31573	6.51247	6.98124	6.20797	6.03348	5.84848	6.10491	5.91003	5.97359	6.60951	6.26433	6.72101	6.01085	6.67942	6.47641	6.57405	6.63539	6.01532	6.45775	6.88653
	Funhe2EKm000760	General transcription factor IIE, polypeptide 1, alpha 56kDa (98%P)	P29083		0.0450355	0.155707	0.0078589	0.0462548	0.94441	0.968694		8.07858	8.05697	7.24499	8.21527	7.99669	7.46349	8.22138	8.28078	7.75376	8.31375	8.12479	8.14392	8.472	8.2516	8.65359	8.24539	8.12666	8.19814	8.18019	8.33235	8.38192	7.86655	8.06596	8.14215	7.77247	7.82745	8.02216	7.97656	8.47528	8.1993	7.99477	8.3705	7.76046	8.22445	8.20901	8.25446	8.01171	8.16648
	Funhe2EKm000761	RAB, member of RAS oncogene family (100%P)	Q5HYI8		0.631174	0.780046	0.20279	0.40674	0.72946	0.843783		7.12894	6.71407	6.99361	6.78117	7.00985	6.98482	7.09428	6.96269	6.07519	6.70032	7.03477	6.41195	6.98135	6.82351	7.24398	7.03106	7.3285	6.44754	7.10437	7.26147	6.93908	6.87949	6.75464	6.40235	6.50806	6.71578	7.02715	6.30006	7.38617	6.81989	6.70904	6.96272	6.78896	6.53437	7.32391	7.01669	6.73849	7.04953
	Funhe2EKm000762	Granzyme M (lymphocyte met-ase 1) (100%P)	P23946		0.00290999	0.0227494	0.113488	0.284997	0.262399	0.47383		4.02287	4.30976	4.97956	4.37763	3.97384	4.89362	4.12425	4.80211	4.78134	4.08021	3.73407	3.99136	3.91952	4.07933	4.11719	3.94943	3.87443	3.86297	4.28045	3.73245	4.27406	4.50081	4.63427	4.74859	4.61146	4.43291	4.24497	4.51873	4.68273	4.45793	4.23092	4.0532	4.50947	4.08927	4.5053	3.91849	4.43236	4.21256
	Funhe2EKm000764	UDP-glucuronosyltransferase 1-4 (99%M)	P22310		0.00200825	0.0172398	2.88E-16	3.79E-13	0.182727	0.382698		10.1491	10.0593	10.1342	9.58243	9.71083	10.7329	10.8693	11.2436	10.7877	10.8664	11.3074	11.6487	11.4317	11.4535	11.8464	11.2382	11.126	10.7647	10.7184	10.8149	13.0792	10.0636	9.48599	10.1127	9.07322	9.72606	11.1511	11.1422	11.1208	10.5847	10.4476	11.0762	11.2358	11.118	11.3565	11.41	10.5516	11.0949
	Funhe2EKm000765	Neurexophilin-2 (100%T)	O95156		0.397216	0.602166	0.991381	0.994854	0.707327	0.829898		7.34717	7.62713	6.1758	7.3935	7.72743	6.72663	7.5403	7.20025	6.9058	7.58858	7.0268	7.77991	7.0818	7.64059	7.4809	7.31619	7.24561	7.23595	7.8636	7.75024	6.7341	7.25051	6.85244	7.71016	7.69619	7.55501	6.82126	7.50418	8.28201	7.45466	7.1372	7.16318	7.42639	7.35357	6.99751	7.12793	7.35963	7.37227
	Funhe2EKm000766	Speckle-type POZ protein A (100%P)	Q6IQ16		0.139109	0.323793	0.572511	0.738607	0.730232	0.844273		8.20407	8.3349	7.75594	8.35836	8.35658	8.10219	8.44829	8.10997	8.12433	8.50453	8.15167	8.8087	8.3059	8.27642	8.29827	8.41277	8.36886	8.25678	8.71975	8.44478	8.37791	8.25157	8.41695	8.3079	8.19811	8.53484	8.51596	8.57058	8.8479	8.2284	8.16338	8.60286	8.17638	8.16018	8.24767	8.16894	7.99542	8.45782
	Funhe2EKm000768	Histamine N-methyltransferase (100%P)	P50135		0.106911	0.274684	0.416533	0.618679	0.745216	0.853368		8.61662	8.07668	8.34057	9.5852	9.41437	9.3693	9.93826	9.29117	9.56185	9.6552	9.59544	9.58447	9.11462	9.64042	9.97011	9.83582	9.52244	8.70583	9.497	8.88997	8.35496	8.96331	8.98451	8.70906	8.48776	9.30929	10.5187	8.5917	10.2088	8.99354	6.09893	9.83467	8.11296	8.489	8.48204	8.97189	8.6251	9.56775
	Funhe2EKm000769	Histamine N-methyltransferase (100%P)	P50135		0.0601995	0.18892	0.595883	0.755488	0.134354	0.317111		7.87041	8.00386	8.07455	7.91558	7.79069	7.85998	7.70975	7.91943	8.26819	7.41027	7.88853	8.13042	8.01549	7.65071	8.91522	7.94817	8.07543	7.74326	7.74416	7.20934	6.92676	7.48759	7.66279	7.61012	6.91194	7.50722	7.32762	7.68127	8.14083	7.47835	7.37269	7.87913	7.82069	7.54448	7.82869	7.53504	7.47473	8.00839
	Funhe2EKm000770	Thrombospondin, type I, domain containing 7B (100%P)	Q9C0I4		0.00363185	0.026599	0.904083	0.945728	0.508806	0.691725		7.10315	7.16135	6.77996	7.0594	7.03092	6.6668	7.26746	7.15151	6.91618	6.95621	6.94617	7.57479	6.74992	7.01605	6.74648	7.05419	7.29367	7.01441	6.98393	7.24824	6.95216	7.17052	7.11144	7.3916	6.94449	6.64554	6.8454	7.00222	7.90544	7.25796	7.28161	6.87937	7.63135	7.09939	7.59767	7.10248	6.93556	7.12294
	Funhe2EKm000773	Aspartate--tRNA ligase, cytoplasmic (97%T)	P14868		0.000942232	0.00982062	0.00137868	0.0130371	0.824683	0.900958		11.3352	11.2846	11.0782	11.0937	11.4812	11.0879	11.3033	11.2158	11.3925	11.2686	11.2603	11.2929	11.5896	11.5912	11.7291	11.6831	11.3077	11.7126	11.7644	11.6442	11.3527	11.4708	11.3682	11.5191	11.2212	11.2654	11.7887	11.2793	11.7659	11.2771	11.0528	11.5416	11.4443	11.6859	11.4353	11.609	11.6833	11.2339
	Funhe2EKm000774	Transmembrane BAX inhibitor motif containing (100%P)	Q969X1		0.50077	0.685491	0.0724537	0.213056	0.941577	0.967163		4.30295	3.99711	4.97956	4.97241	4.32282	5.42757	4.23115	4.56328	4.38562	4.08093	4.71224	3.99076	4.26121	3.95613	4.70157	4.41634	4.35665	4.50615	3.89759	4.38917	4.50881	4.30642	4.83962	4.54935	4.9809	4.54621	4.35986	4.6992	4.46607	4.63707	4.10997	4.6651	4.27233	3.94277	4.50362	4.56436	4.31813	3.78541
	Funhe2EKm000775	Paroxysmal nonkinesigenic dyskinesia (93%P)	Q8N490		0.341851	0.552007	0.136302	0.319847	0.141574	0.327338		7.05184	7.36216	6.32119	6.90755	7.32402	7.26437	7.16863	6.87462	6.52534	6.93857	7.36477	7.35565	7.48789	7.29194	7.18358	7.35529	7.00025	7.38824	7.50666	7.53597	7.22587	7.19493	6.82586	7.43816	7.20626	7.32789	6.78044	7.3392	8.18737	7.43818	7.13477	7.4747	7.32566	7.44287	7.20004	7.49737	7.29373	7.31481
	Funhe2EKm000776	Mannose-1-phosphate guanyltransferase alpha-A (100%P)	Q96IJ6		0.309368	0.521219	0.43178	0.631638	0.657742	0.797837		8.36366	8.40589	8.27466	8.78676	8.31129	8.05452	8.31405	8.82069	8.47339	8.42747	8.6198	8.35683	8.71187	8.33177	8.93303	8.48465	8.57907	8.37885	8.29144	8.42117	9.13072	8.53055	8.5601	8.51138	8.19584	8.22411	8.47943	8.44087	8.82067	8.46806	8.32658	8.76949	8.3735	8.55696	8.47776	8.99415	8.40557	8.63479
	Funhe2EKm000777	Peptidylprolyl isomerase domain and WD repeat-containing protein (88%P)	Q96BP3		0.943345	0.968204	0.0163004	0.0773967	0.516216	0.697199		7.03863	7.06009	6.618	5.8065	6.27859	6.88948	6.52986	7.44482	6.17562	6.00045	6.64229	6.89653	7.30104	6.40914	7.36229	6.87561	6.99158	7.3414	6.16052	6.31596	7.43734	6.60445	6.27793	6.47007	6.53868	6.74262	7.33655	7.44146	6.73831	6.58431	6.6299	6.60918	7.17059	7.50861	6.99401	6.2327	6.58202	5.27487
	Funhe2EKm000778	G protein-coupled receptor 112 (100%Z)	Q8IZF6		0.251926	0.462793	0.47438	0.665782	0.793406	0.882937		4.74304	5.23531	5.30816	5.24031	5.1644	5.84822	5.47066	5.39356	5.17489	5.99326	5.83371	4.51766	4.91834	3.89588	5.58311	4.6595	4.77813	5.18827	4.61722	5.80486	5.41538	5.40842	5.55618	5.03737	5.01971	4.82013	5.33735	6.5882	5.26688	6.66135	4.41824	5.40938	6.66615	6.04023	4.67834	5.51349	7.11531	4.53932
	Funhe2EKm000781	Adenosine deaminase domain-containing protein (99%M)	Q8NCV1		0.00635143	0.039681	0.395217	0.600519	0.905937	0.94681		4.53737	4.10971	5.38748	4.03377	4.21489	4.89362	3.87564	4.27691	4.53107	3.79849	4.35741	3.86556	4.04233	4.29074	4.2369	4.08217	3.72326	3.86297	3.74541	3.98608	4.61492	4.40709	5.44825	4.1952	4.11612	5.15716	4.75208	5.00453	3.91584	4.45311	4.23357	4.17619	5.10335	5.36374	4.2042	4.33964	5.05711	4.08163
	Funhe2EKm000782	Cytoplasmic polyadenylation element binding protein 4 (100%P)	Q17RY0		0.0192928	0.0871959	0.0910435	0.247435	0.739871	0.850181		8.70156	8.2632	7.90752	8.27465	8.67709	7.29861	8.47213	8.27172	8.55238	8.30573	7.29518	8.64329	7.82871	9.20795	8.04125	8.45876	8.83094	8.1821	8.5807	8.91979	8.07082	8.46476	8.37909	8.07414	8.80272	7.94517	8.37508	8.44322	8.79451	8.74537	8.62827	8.50825	8.43006	8.43058	8.68847	7.87796	7.78932	8.6938
	Funhe2EKm000783	Uncharacterized protein			0.000968813	0.0100239	0.234404	0.443617	0.386585	0.593385		7.2045	7.55756	7.31259	8.1582	7.70532	7.33199	7.91276	7.46561	7.79261	7.42834	7.32837	7.93066	8.00217	8.20365	7.89818	7.83552	7.4551	7.70943	7.99619	7.97353	7.19235	8.22447	7.92223	8.31148	7.7755	7.83106	7.72145	8.06738	7.87101	7.63945	7.78223	8.10191	7.95678	7.94221	7.77694	8.26484	7.72404	8.32963
	Funhe2EKm000784	Neuron-specific family protein member (97%P)	Q9Y328		0.170621	0.367223	0.0173683	0.080841	0.0180254	0.0829494		10.3295	10.4853	9.73895	10.4593	10.485	9.98274	10.5101	10.1008	9.99363	10.3311	10.5236	10.4759	10.3371	10.8364	10.7987	10.3296	10.5777	10.7438	10.9016	10.79	10.1349	10.625	10.2735	10.3741	10.3395	10.4216	10.2305	10.3902	10.5383	10.289	10.2813	10.4309	10.5297	10.4869	10.4863	10.4616	10.4415	10.3718
	Funhe2EKm000786	Homeobox protein MSH-D (100%T)	P35548		0.203733	0.407867	9.27E-11	2.83E-08	0.419753	0.62149		6.87971	6.30389	6.29395	6.30712	6.48782	6.30338	7.1181	6.94938	6.60394	7.28341	6.7768	7.3497	7.60038	7.1375	7.73511	7.63791	7.26269	7.46222	7.59284	7.41549	7.07273	6.5961	6.50133	6.41767	7.02893	6.87828	7.15165	7.178	6.88777	7.44223	6.92685	7.8619	7.40398	7.71312	7.62929	6.92084	7.15032	7.0607
	Funhe2EKm000787	D(1) dopamine receptor (100%P)	B6E506		0.0555209	0.179039	0.0959166	0.255889	0.425826	0.626544		7.19789	7.1672	6.59579	7.80097	7.68143	7.54256	7.50159	7.24197	7.38407	7.02107	5.95754	7.24847	6.87878	7.21029	7.39932	7.09309	7.50821	6.81437	7.04999	7.33499	6.74987	6.96785	6.76826	7.35813	6.68432	6.65331	6.87071	6.78052	7.20968	6.80934	6.48148	6.87627	7.09408	7.20634	6.67227	7.38467	6.90511	6.64724
	Funhe2EKm000788	DNA repair protein RAD50 (100%P)	Q92878		2.56E-05	0.000632098	0.747614	0.854967	0.0453239	0.156383		8.06288	8.15546	8.209	7.99985	8.01943	7.94178	8.49432	9.60319	7.99655	8.37384	8.37104	8.17662	8.69039	8.08941	8.43042	8.25867	8.35657	7.8933	7.93651	8.51403	7.79902	8.03913	8.27702	8.31958	7.5406	7.73726	8.09476	8.00206	7.73221	8.28241	7.98651	7.93482	8.06739	7.3566	7.91789	7.57877	8.36859	7.90683
	Funhe2EKm000790	POU domain, class 4, transcription factor (100%M)	Q12837		0.42141	0.62278	0.0660697	0.200793	0.0381462	0.138829		6.48097	6.8978	6.49233	6.88044	6.56354	6.64208	6.34829	6.79359	6.37525	6.70559	6.59625	6.63146	6.89453	6.30299	6.95925	6.89448	6.82765	7.04433	6.61534	6.94376	6.66027	7.04759	6.77144	7.21499	6.63442	7.27806	6.86757	6.8007	7.33713	6.95159	6.40714	6.39106	6.70715	7.17121	6.20204	6.95882	6.78087	6.42553
	Funhe2EKm000791	RNA binding motif protein (100%T)	Q9P2N5		0.00246385	0.0201462	0.00101182	0.0103632	0.0732692	0.214768		8.41425	8.25654	7.71533	8.68203	8.41169	7.84814	8.72401	7.59216	8.00974	7.89367	8.32805	8.68351	8.55584	8.87254	8.38251	8.36008	8.01118	8.51641	9.09486	8.91786	8.30082	8.02459	8.1479	8.14422	8.0382	8.2233	8.11891	8.18001	8.17826	8.38346	8.31447	8.38381	8.49362	8.18081	8.21797	8.75809	8.50294	8.43776
	Funhe2EKm000792	Uncharacterized protein			0.031771	0.122611	0.109185	0.278148	0.465758	0.659119		4.45216	4.61936	5.28956	5.53894	4.65594	5.608	4.51559	4.7414	4.54458	4.23936	4.98966	4.04374	4.31957	4.35905	4.01793	5.42061	4.62201	4.51097	4.87097	4.57413	5.68563	4.64342	6.16639	4.54632	4.71504	4.81764	4.61575	4.38007	4.82348	4.00318	4.77288	5.33096	4.29963	4.38274	4.14053	5.90943	4.06661	4.59937
	Funhe2EKm000793	Leucine--tRNA ligase, cytoplasmic (100%P)	Q9P2J5		0.0163261	0.0774844	1.84E-11	7.05E-09	0.0101488	0.0556884		8.91038	8.8353	8.71062	9.12668	9.00077	8.7368	8.94568	9.03385	8.80426	8.90114	9.42985	9.41853	9.72689	9.59755	9.87921	9.51752	9.46622	9.25469	9.61429	9.61797	9.75545	8.6806	8.98222	8.8373	9.0038	8.97876	9.2697	8.90852	8.97958	9.51564	9.17227	10.0048	9.6376	9.86867	9.7166	9.51706	9.65961	9.76912
	Funhe2EKm000795	Glutaredoxin domain-containing cysteine-rich protein (100%P)	A6NFK2		0.41757	0.619631	5.81E-06	0.000199092	0.829276	0.903726		4.7399	4.40108	5.12756	4.48085	4.68903	5.31064	4.00525	4.56339	4.53035	4.20346	3.73407	3.99119	4.0428	3.95709	4.11892	3.9498	4.25092	3.86297	4.03648	3.86493	4.27555	4.19897	4.6366	4.32466	5.13452	4.54601	4.11468	4.19767	4.34839	4.24618	4.54693	4.17515	4.61013	3.94344	3.67427	4.56481	4.0548	3.78541
	Funhe2EKm000796	Zinc finger protein 385B (97%M)	Q9H6B1		0.411289	0.614367	0.295498	0.507722	0.676116	0.809643		8.21911	8.24436	7.49726	8.77739	8.73902	8.21393	8.55798	8.2711	7.86905	8.20745	7.93302	8.44767	8.6369	8.09688	8.01498	8.64909	8.14494	8.2936	8.56714	8.31081	8.45146	8.66921	7.894	8.39304	7.99599	8.46872	8.31434	8.00205	8.82994	7.42512	7.74609	8.38328	8.24794	8.46	7.94339	8.65413	7.77823	8.36315
	Funhe2EKm000798	DnaJ (Hsp40) , subfamily C, member 7 (100%P)	Q99615		2.32E-06	9.82E-05	5.51E-05	0.00114281	0.011019	0.058828		9.11455	9.13008	8.99385	8.92795	8.95474	8.99623	9.2647	9.15795	9.08438	9.12271	9.51873	9.6973	9.46961	9.68035	9.46834	9.30014	9.37269	9.02987	9.38453	9.49958	9.57638	8.91455	8.92815	8.92133	8.99406	8.8072	8.95659	8.9514	9.69841	9.04556	9.13039	9.69328	9.22568	9.67619	9.29696	9.6413	8.72115	9.45893
	Funhe2EKm000799	ATP citrate lyase (100%P)	P53396		0.0694514	0.207408	1.79E-07	1.26E-05	0.341702	0.551886		10.2836	10.3407	9.826	10.2381	10.2302	9.89179	10.5066	10.6023	10.1012	10.7907	10.5673	10.8222	10.3349	10.8631	11.0052	10.7598	10.6298	10.3679	10.9024	10.7812	11.4204	9.72302	10.0523	9.66716	10.8393	9.84083	10.4164	10.2143	10.0791	10.5332	10.3471	11.4795	10.4326	11.2286	10.5741	11.1329	10.5426	11.1679
	Funhe2EKm000801	FK506 binding protein 10, 65 kDa (100%P)	Q96AY3		0.810005	0.892627	0.230154	0.438838	0.435479	0.634723		10.4822	10.7098	9.93709	10.6544	10.7128	10.473	10.6866	10.5283	10.5904	10.9652	10.5127	10.6898	10.7708	10.6341	9.62808	10.7053	11.0698	10.6409	10.3248	10.7783	9.34848	10.2703	10.6717	10.2974	10.3202	10.2057	10.7325	10.7564	10.2123	10.7965	10.7379	10.5186	10.0426	10.7093	10.7277	9.67086	10.5177	11.092
	Funhe2EKm000802	Synaptonemal complex protein SC65 (99%P)	Q92791		0.613647	0.768239	0.191937	0.393887	0.414999	0.617427		5.5185	5.7049	5.60894	6.05643	5.60513	6.05654	5.86507	5.26921	5.63822	6.06109	5.62507	5.35811	5.19818	5.49756	4.99718	5.44682	6.18733	4.60493	5.09459	6.7005	4.71466	5.50606	6.00972	5.87972	5.72925	5.82853	5.05815	5.36736	5.53842	4.63418	5.09666	5.52147	5.84874	5.30305	5.40911	5.51964	5.90775	5.44544
	Funhe2EKm000803	Disintegrin and metalloproteinase domain-containing protein 11 (100%M)	O75078		0.824607	0.900951	0.629375	0.778958	0.314473	0.52623		7.27242	7.82444	6.96063	7.03308	7.6268	6.68148	7.041	6.69222	6.96485	7.4461	6.95118	7.71611	6.09497	7.42802	6.39259	7.35263	6.774	6.7323	7.13986	7.4358	6.51259	7.24047	6.65828	7.12346	7.25642	6.98068	7.1028	7.64346	7.57824	6.92095	7.44979	7.15269	7.5993	7.53305	7.11412	6.96356	6.59611	7.2656
	Funhe2EKm000806	DBF4 B (100%P)	Q8NFT6		0.722653	0.839507	0.288343	0.500574	0.0208252	0.0918286		5.99463	6.14581	6.4958	6.2847	5.6887	5.7362	6.15607	6.22818	7.13681	6.19695	6.29565	6.1767	6.53758	5.68772	6.09478	6.42207	6.73565	6.49272	6.55741	5.79602	5.70644	6.35443	6.27942	6.55228	6.2576	5.74036	5.99348	5.95833	6.00412	6.43128	5.76695	6.42352	6.06996	6.72572	6.52994	6.38877	5.87208	6.76894
	Funhe2EKm000807	Gap junction gamma-1 protein (100%M)	P36383		0.00398188	0.0284435	0.667855	0.80432	0.8951	0.940815		5.14464	4.97601	6.04647	4.8369	5.32293	5.43043	4.95406	5.68167	5.98093	4.93183	5.0025	4.72565	5.6092	5.45165	4.62617	5.75479	5.86466	5.22278	5.37541	5.53841	4.6183	5.54972	6.05212	5.4466	5.99431	5.29344	5.52544	5.51864	5.1687	5.55139	5.95275	5.77403	5.35335	5.98806	5.30841	5.51875	6.13024	5.39067
	Funhe2EKm000808	Phosphoethanolamine/phosphocholine phosphatase (100%P)	Q8TCT1		6.27E-06	0.000212009	0.0451288	0.155901	0.15437	0.345266		6.0629	4.71575	5.26094	4.47844	4.51868	5.18398	4.42947	5.9025	5.91934	5.76657	4.78614	6.07749	4.62027	4.64811	5.10842	5.85925	4.8703	4.0171	4.58077	3.86491	5.89685	5.20493	5.76774	5.39971	6.75412	5.9923	5.93383	5.41793	6.29527	5.5171	6.04589	6.25432	6.26677	6.10677	5.75328	6.19423	4.63878	6.04408
	Funhe2EKm000809	Vesicle amine transport protein 1 (T, californica) (90%P)	Q99536		0.128342	0.307848	0.394136	0.599568	0.584917	0.747447		9.56475	9.63096	9.39845	9.79248	9.56877	9.68895	9.75155	9.66776	9.50793	9.87023	9.34097	9.3886	9.7241	9.29048	10.3151	9.52615	9.87276	9.8222	9.12432	9.63876	9.0936	9.72162	9.77726	9.36811	9.4731	9.0095	9.66647	9.29024	8.94293	9.45246	9.61646	9.30678	9.42401	9.59092	9.69018	9.45751	9.66353	9.4101
	Funhe2EKm000810	Rho-related GTP-binding protein RhoN (93%P)	P52198		0.026427	0.108208	1.62E-05	0.000445817	0.234421	0.443638		7.23951	7.17559	7.07773	7.1743	7.34462	8.01717	7.46299	8.02041	7.96302	7.67828	7.95419	7.89141	8.28623	8.15946	8.29849	7.43169	7.51496	7.33724	7.6526	7.70822	8.3706	7.5099	7.00757	7.38127	7.22819	7.45249	7.78144	7.865	7.44356	8.21132	7.56574	7.90461	7.84898	7.70591	8.09668	8.21633	6.81026	7.99637
	Funhe2EKm000811	Breast cancer type 1 susceptibility protein (97%P)	P38398		0.000459657	0.00573456	0.129315	0.309313	0.139025	0.323686		6.05725	6.69864	6.38697	6.28203	5.87077	6.19864	7.0667	6.38002	6.5971	6.24711	6.74663	6.8601	6.82506	6.36594	6.77524	7.03833	6.80656	6.37054	6.20357	6.46846	6.22236	6.36513	5.92992	6.44615	6.14936	5.78431	6.30903	5.86004	6.13964	6.33064	6.30561	6.23591	6.06841	5.90735	6.08355	5.76465	6.41331	6.61394
	Funhe2EKm000812	Beclin 1, autophagy related (100%P)	Q14457		0.000117907	0.00205228	0.60023	0.758816	0.344338	0.554472		7.99092	8.30814	7.9442	8.12647	8.19371	8.0834	8.3694	8.43228	7.93248	8.0812	8.37248	8.40006	8.34743	8.46934	8.25899	8.17008	8.44041	8.34702	8.16832	8.4016	8.22479	8.15886	7.92525	8.32355	8.00443	7.9117	7.79553	7.79288	7.89542	7.79031	8.03255	8.01666	7.91992	7.71786	7.85604	8.27866	8.23062	8.12649
	Funhe2EKm000813	Tousled kinase 2 (97%P)	Q86UE8		0.0190055	0.086254	0.00398124	0.0284416	0.761935	0.864063		9.38822	9.13645	8.92267	9.25842	9.23839	9.08982	9.40232	9.29103	9.25989	9.41643	9.55307	9.50658	9.46803	9.55586	9.62476	9.54907	9.32778	9.39827	9.33793	9.21494	9.51695	9.16766	9.03494	9.28091	9.01716	9.38966	9.36856	9.04389	8.57885	9.34471	9.2042	9.59014	9.22992	9.4169	9.28933	9.38968	9.45841	9.34758
	Funhe2EKm000814	Integrin beta-3 (100%S)	P05106		0.694152	0.821348	0.392952	0.598592	0.0816773	0.230511		8.10235	8.06695	7.53185	7.68236	8.27221	7.997	8.01001	7.37924	7.93222	8.00782	7.22669	7.64918	7.76862	7.76348	6.48332	7.16765	7.94058	7.12012	7.22861	7.2217	7.45335	7.52627	8.19595	7.75618	7.93625	7.7422	7.59458	7.6353	7.56684	7.74698	7.59721	7.28548	7.70427	7.75745	8.17851	8.09004	6.54362	8.57193
	Funhe2EKm000815	Carboxypeptidase N catalytic chain (93%P)	P15169		0.156648	0.348182	0.991692	0.995024	0.0450589	0.155767		10.5435	10.7752	10.1119	10.2241	10.6941	10.6201	10.4329	10.1515	10.2631	10.5077	10.2918	10.3683	10.3837	10.319	9.81052	10.5525	10.4102	10.4892	10.0933	10.5207	10.1454	10.5721	10.6323	10.5604	10.5784	10.6176	10.6999	10.6302	10.5699	10.6017	10.3565	10.602	10.3337	10.7646	10.5696	10.8191	10.3383	10.5203
	Funhe2EKm000816	Dynamin-binding protein (100%P)	Q6XZF7		0.0120687	0.0627463	0.244322	0.454397	0.111642	0.282012		9.78646	9.82935	9.23469	9.4121	9.69363	9.1947	9.68744	9.6572	9.42785	9.6415	9.81536	9.53448	11.4257	10.0001	9.76446	9.7659	9.79881	9.90631	9.96848	9.82569	11.035	9.75307	9.51618	9.80135	9.56513	9.78532	9.88858	9.69861	9.70114	9.82574	9.73191	9.50712	9.42686	9.4941	9.536	9.54475	10.1058	9.64608
	Funhe2EKm000817	Nebulin-related-anchoring protein (100%M)	Q86VF7		0.0751836	0.218367	9.71E-05	0.00176979	0.0590921	0.186623		10.6525	10.485	10.6612	10.2109	10.6919	9.92775	10.4255	10.5848	10.3644	10.4613	10.2091	10.0676	10.0373	10.3015	8.36329	10.0547	10.5158	10.248	10.592	10.4276	10.9961	10.5564	10.7067	10.8102	10.9593	10.9421	10.4461	10.7091	9.82326	10.5889	10.2704	10.5456	10.3023	10.4513	10.5148	10.7358	10.0206	10.0489
	Funhe2EKm000818	Caspase 7, apoptosis-related cysteine peptidase (100%S)	P55210		0.0755841	0.219132	0.237691	0.447043	0.356474	0.565824		6.10609	6.47465	6.42718	6.31062	7.02292	6.04877	6.44709	6.81828	6.51839	6.45764	6.43916	6.37787	7.16886	6.77214	7.34521	6.30818	6.36605	7.01794	7.19324	6.54416	6.83884	5.89571	5.55983	6.67808	6.7399	6.51263	6.71096	6.53716	6.56468	7.00168	6.02513	6.40789	6.80155	6.51271	6.68127	6.00135	6.41265	6.97723
	Funhe2EKm000819	Pleckstrin domain-containing family S member (100%M)	Q5SXH7		1.56E-05	0.00043105	0.132045	0.31355	0.022752	0.0977016		8.47937	8.41147	8.06249	8.02735	8.16846	7.82475	8.0651	8.80027	8.45716	7.81783	7.53809	7.59815	8.34234	7.50291	9.29488	8.11081	7.33192	6.72966	6.92292	6.5739	8.94021	8.92256	8.02243	8.48202	8.97637	9.0339	9.13868	8.91927	8.30765	8.65796	8.3012	8.69934	9.10419	9.52093	9.02156	10.222	6.97379	9.88614
	Funhe2EKm000821	DNA cross-link repair 1A protein (100%P)	Q6PJP8		0.954337	0.974011	0.121961	0.298312	0.521573	0.700954		6.82565	6.73281	7.00662	6.27766	6.09851	6.38231	6.70365	6.89982	6.95618	6.78937	7.11865	6.80951	7.34994	6.77936	7.07288	7.06812	6.8791	6.84845	6.56834	6.46778	6.71979	6.95003	6.97431	6.41882	6.28632	7.21277	6.60784	6.80054	7.32803	6.81783	7.00357	7.04946	6.73994	6.83752	6.70732	6.32051	6.90933	6.63751
	Funhe2EKm000822	NHL repeat-containing protein (93%P)	Q8NBF2		0.219356	0.426473	0.0546371	0.177093	0.694559	0.821634		6.86043	7.25827	7.09663	6.09033	7.15158	6.81827	6.73575	7.14306	6.05322	6.48305	6.63996	6.89047	6.59351	7.03919	7.36471	6.94902	6.54093	7.8462	7.37355	7.30513	6.75339	6.59996	6.22274	6.93317	6.55639	5.98566	6.94715	6.32755	5.96035	6.63593	6.55295	7.02286	6.39724	6.75783	7.20339	5.85497	7.02344	7.24372
	Funhe2EKm000823	Uncharacterized protein			0.732199	0.845584	0.807599	0.891258	0.626385	0.776993		4.17551	4.47637	5.55098	5.21342	4.98696	5.03971	4.24236	4.90829	4.75981	4.07047	4.36191	4.18382	4.95535	4.07659	4.61366	4.56366	4.66638	5.53085	4.57656	4.33702	4.91356	4.20892	4.37445	4.07565	5.05886	4.73258	3.99517	4.69291	4.24419	4.71809	4.51858	4.73149	4.48718	4.62915	4.54591	4.47332	5.15115	4.10746
	Funhe2EKm000824	Beta-1 adrenergic receptor (100%P)	P08588		0.0568222	0.181919	0.81606	0.896138	0.960424	0.977338		5.40426	5.03361	5.26426	5.11113	4.51499	5.18619	4.59786	5.18661	5.35302	4.93076	4.79168	5.26146	4.9049	4.64134	4.70584	4.69005	4.45518	5.09257	4.82036	4.63119	4.9697	4.96252	4.93436	4.32214	5.1363	4.65151	4.56742	4.61226	4.67591	4.24292	5.43956	4.39272	5.02896	4.64521	4.89468	4.75878	4.82242	4.88133
	Funhe2EKm000825	Chromosome 10 open reading frame (100%P)	Q7Z3E2		0.179073	0.3781	0.0560857	0.180269	0.214291	0.420264		7.9609	8.10144	8.35447	7.97732	8.00557	8.0996	7.86181	8.02173	7.74408	8.05175	7.47296	8.28411	7.88384	8.17365	8.25473	7.98775	7.88131	8.26973	8.66903	8.3812	8.15419	7.66646	7.93672	7.60378	7.91702	7.54187	8.41882	7.54141	7.76815	7.96574	8.07342	8.10741	7.85601	8.18718	8.2379	8.24916	8.33169	8.2425
	Funhe2EKm000827	Tudor domain-containing protein (83%P)	Q9BXT4		0.0807967	0.228973	0.0586488	0.185723	0.734847	0.847179		4.53611	4.11	5.71071	5.40784	4.76095	5.18764	4.51163	4.42731	4.66467	4.42465	4.71811	4.21181	4.35794	4.78479	4.44829	4.92233	5.44979	4.3957	4.2707	3.86437	4.40373	4.50034	5.18405	4.54478	4.61411	5.29437	4.1103	4.70007	4.67218	4.24042	4.11205	4.05518	4.86628	4.73008	5.02396	5.28585	4.73677	4.43224
	Funhe2EKm000828	Uncharacterized protein			0.264	0.475494	0.561912	0.730434	0.642496	0.787734		4.16995	4.10943	4.97956	4.48167	3.97338	5.04655	4.23258	4.27691	4.78272	4.08087	4.13787	4.57587	3.78437	4.3903	4.11934	4.31275	4.45668	3.86297	3.74541	3.58649	4.14459	3.9558	4.12478	4.0559	4.61237	4.31136	4.36175	4.41993	4.34834	4.45617	4.2322	3.92108	4.39504	4.21967	4.0896	4.45684	3.90284	4.21151
	Funhe2EKm000830	Myosin, light chain 4, alkali, atrial, embryonic (92%P)	Q7ZUB0		0.150803	0.340391	0.000453216	0.00567305	0.339914	0.550204		10.5875	10.6051	10.3535	10.6819	10.9351	10.2634	10.8739	10.194	10.2687	10.5177	10.0851	10.1696	10.1986	10.416	8.71865	10.0318	10.583	10.417	10.241	10.1796	9.60164	10.7325	10.7992	10.7659	10.7495	10.1825	10.3771	10.2994	10.2604	10.5551	10.2891	10.174	9.68245	10.301	10.5737	9.98947	9.783	10.4201
	Funhe2EKm000831	Corticotropin releasing hormone receptor 2 (100%P)	P34998		0.0381916	0.138925	0.861753	0.922258	0.899565	0.943149		5.14497	5.55347	5.26475	5.7235	5.47085	5.31332	5.48001	5.09975	5.00043	5.60343	5.39642	5.04732	5.24949	5.53922	4.92938	5.11723	5.79122	5.65531	5.02997	4.70353	4.61709	4.74988	5.25213	5.79362	5.77619	6.11074	5.4761	5.61155	5.95728	6.01416	5.4908	6.60234	6.07885	5.75269	4.89429	5.22167	5.25974	6.39717
	Funhe2EKm000832	Aquaporin 1 (Colton blood group) (100%P)	P29972		0.0403431	0.144228	0.0860615	0.23856	0.284471	0.49662		10.0004	10.2328	10.1472	10.5288	9.95981	9.98226	10.3907	10.0087	10.0658	10.0629	9.93633	9.95894	9.98573	9.46251	10.6776	10.0408	10.2921	10.103	9.39243	9.80007	8.80619	10.2718	10.4676	10.5181	10.27	10.3438	10.0036	9.92672	9.98197	10.1891	10.179	10.2326	10.4632	10.8483	10.4194	10.0831	10.1762	10.1632
	Funhe2EKm000834	THO complex subunit (98%P)	Q96FV9		2.08E-06	8.98E-05	3.09E-06	0.000122127	0.158658	0.35107		8.7509	9.01569	8.73496	8.9101	8.86116	8.78629	8.87024	8.83855	9.05757	9.13103	9.10386	8.91854	9.267	8.76803	9.22835	9.08271	9.26402	8.87488	8.79215	8.85286	9.03551	8.48689	8.39751	8.50553	8.47055	8.53409	8.64252	8.6502	8.64817	8.74437	8.80945	9.17868	8.54125	8.79534	8.87177	8.95056	8.95165	8.99095
	Funhe2EKm000835	Ubiquitin specific peptidase 14 (tRNA-guanine transglycosylase) (100%T)	P54578		0.00316706	0.0242033	1.14E-07	8.92E-06	0.304308	0.516412		9.38323	9.11728	9.09546	9.63109	9.63149	9.33436	9.46772	9.54101	9.31762	9.53728	9.58201	9.41375	9.96876	9.70212	10.1168	9.71695	9.87044	9.50109	9.64771	9.76702	10.0944	9.44458	9.2197	9.31875	9.09446	9.20416	9.65289	9.36103	9.19567	9.48914	9.55786	10.0054	9.84832	9.7709	9.73028	9.61182	9.86686	9.88078
	Funhe2EKm000836	Rho-associated protein kinase 2 (100%P)	O75116		0.00125327	0.0121309	0.480644	0.6703	0.465803	0.659157		10.3741	10.585	9.81897	10.0362	10.3973	9.83525	10.5698	10.1995	10.2173	10.339	9.99819	10.1675	10.2123	10.5902	9.90306	10.2145	10.2523	10.2067	10.536	10.7341	10.4271	10.1183	10.2335	9.95142	10.3402	10.2264	10.1444	10.0174	10.3901	10.4779	10.169	10.0769	10.2386	9.97731	10.0583	10.2694	10.0994	10.1811
	Funhe2EKm000837	Growth regulation by estrogen in breast cancer (100%P)	Q9C091		0.0632809	0.195299	0.0527543	0.173044	0.0458636	0.157569		6.32826	5.93557	5.61425	6.25809	6.26724	5.64237	6.73816	6.22485	6.17712	6.50759	5.86448	6.3782	6.53888	6.47658	5.90672	6.07911	6.53859	6.30401	6.82248	5.84761	7.32348	5.89782	5.45406	6.23547	5.87067	6.27024	6.12175	6.51824	6.33778	6.03876	6.30788	7.06272	6.43825	6.33308	6.66706	6.9973	6.32737	6.58908
	Funhe2EKm000838	Abhydrolase domain-containing protein (100%P)	Q8WU67		0.0271372	0.110208	0.0232751	0.0992775	0.420478	0.621979		5.78071	6.48513	5.33366	5.39115	6.12551	5.54783	5.49179	5.79258	6.34686	5.72029	5.73263	5.78981	5.14127	5.60555	5.54044	5.65758	5.66264	5.40083	5.38757	5.37098	6.00644	5.85522	5.33997	6.39435	6.21438	6.36403	6.13829	6.1225	6.1269	5.40426	6.05585	6.49268	6.37441	6.10926	6.30794	5.50501	5.30735	6.53199
	Funhe2EKm000839	Mindbomb E3 ubiquitin protein ligase 1 (100%M)	Q86YT6		0.0097472	0.0541059	0.254053	0.464946	0.719467	0.837646		9.602	9.631	9.08244	9.29687	9.6237	8.93039	9.75636	8.82187	9.13059	9.55125	9.47372	9.82691	9.46547	10.1668	9.15795	9.51964	9.57061	9.46493	10.2626	10.3174	9.06834	8.9153	9.57912	9.33527	9.56436	9.66627	9.63373	9.31295	9.34556	9.54335	9.35636	9.51002	9.64576	9.14803	9.03539	9.13427	9.30461	9.29481
	Funhe2EKm000841	Transcription factor GATA-4 (78%P)	P43694		0.000840275	0.00901882	0.0161689	0.0769915	0.231125	0.439851		9.33102	8.85685	8.673	8.40624	8.49186	8.85906	8.54087	8.98883	8.68803	8.9968	9.28053	9.10908	9.44164	9.35961	9.9563	8.773	8.64448	9.18356	8.97036	8.35693	9.01106	8.98416	8.97741	8.86903	8.9318	9.17712	8.81627	8.87887	8.8369	8.89574	9.09102	9.58681	8.93869	9.73383	9.2251	9.7589	8.83406	9.1984
	Funhe2EKm000843	CDK5 and ABL1 enzyme substrate (97%T)	Q8TDN4		0.00176565	0.0156346	0.156135	0.347562	0.00523993	0.0346103		8.66856	8.39856	8.48164	8.41659	8.67038	8.04144	8.64468	8.37547	8.67467	8.57305	8.95715	8.69863	8.9352	8.91194	8.72417	8.65278	8.7488	8.67435	8.95511	9.11959	8.50334	8.71617	8.54139	8.32487	8.42292	8.85003	8.94907	8.67366	8.82299	8.63863	8.56461	8.26598	8.17107	8.07392	8.30199	8.52185	8.98092	8.08813
	Funhe2EKm000844	Niemann-Pick C1 protein (100%P)	O15118		0.00750015	0.0447185	9.08E-05	0.00167733	0.76447	0.865761		10.012	10.1462	9.6128	9.57657	9.88569	9.57463	9.99673	9.8634	9.81319	10.0634	9.46931	10.1611	10.5723	10.2411	10.21	10.1679	10.0356	10.3001	10.4151	10.3717	10.6925	9.69196	9.71627	9.71174	9.97371	9.74865	10.0375	9.7797	9.66787	10.1471	9.80585	10.537	10.0523	10.2209	9.81074	10.0946	10.2439	10.3179
	Funhe2EKm000845	Epidermal growth factor receptor (100%P)	P00533		8.83E-06	0.000274068	0.0622311	0.193195	0.421713	0.623035		8.80727	9.34376	8.67682	8.84698	9.05493	8.81443	9.38168	9.14218	9.01584	9.27255	8.93737	9.2073	9.04775	9.08857	8.48321	9.21602	9.17045	8.97155	9.36497	9.22851	9.31387	9.00603	9.1879	9.08097	9.41668	9.71651	9.50094	9.39923	9.39484	9.52467	9.30393	9.39689	9.44135	9.37247	9.29672	9.48078	9.20052	9.54632
	Funhe2EKm000846	Matrix metallopeptidase 16 (membrane-inserted) (98%M)	Q9Y5R2		0.0955563	0.255245	0.467021	0.660107	0.950539	0.971877		4.95563	4.78066	5.5925	5.59891	5.19293	5.45951	5.08586	5.00306	5.38387	5.51865	5.46053	5.36462	5.40297	5.75808	6.07173	4.98954	5.40977	5.23227	5.22718	5.26248	5.29994	4.63102	4.90797	5.99606	6.39608	5.4786	5.68596	5.59164	6.02807	5.34006	5.76818	5.21667	5.92685	5.63181	5.86781	5.72582	5.18126	5.40312
	Funhe2EKm000847	Sodium/potassium-transporting ATPase subunit alpha-3 (100%T)	P54707		0.586402	0.748602	0.784546	0.877522	0.423686	0.624729		11.8779	11.3941	11.1373	11.4856	11.6611	10.9357	11.3469	10.8891	11.5313	11.5733	10.9087	11.861	11.2256	11.7515	11.5722	11.6909	11.4243	11.4384	11.6377	11.4352	10.7361	11.2242	11.0316	11.4135	11.4812	11.8647	11.1622	11.4897	11.5533	11.286	11.4411	11.5884	11.4861	11.4946	11.4136	11.3749	11.4983	11.5037
	Funhe2EKm000848	Uncharacterized protein			0.435879	0.635084	0.177888	0.376508	0.233672	0.442903		4.17022	4.30912	5.12588	4.1516	3.83521	5.04526	4.12566	5.09909	5.08898	4.41918	4.9241	4.21398	5.09142	4.93725	4.52259	5.10647	4.01154	4.87645	4.39148	4.9033	5.35295	4.82472	5.08587	4.92439	4.5019	4.17727	4.92767	4.61121	4.07619	4.55567	4.34172	4.17358	4.71544	4.99107	4.41305	4.21262	5.18808	3.94293
	Funhe2EKm000849	POU domain, class 2, transcription factor (80%M)	P09086		0.00180989	0.0159137	0.212721	0.418482	0.0394081	0.141953		6.42148	6.13442	6.32398	6.44011	6.34737	5.98443	6.60739	6.04969	5.93165	6.35685	5.66941	6.46733	6.97202	6.52314	6.84762	6.36291	7.25404	7.20756	6.66964	7.46438	6.25238	6.20734	5.972	6.77032	6.41356	6.9721	6.449	6.58901	7.28139	6.79976	6.91525	6.31702	6.71815	7.09591	6.76553	6.76793	7.31055	6.44514
	Funhe2EKm000850	ETS domain-containing transcription factor ERF (100%M)	P50548		0.679627	0.811931	0.00145117	0.0135625	0.0180892	0.0831394		8.16419	7.6265	7.80391	7.55588	7.99954	7.46283	7.63324	7.35308	7.76185	7.81718	8.16407	8.31678	8.23059	8.47802	8.05238	7.9822	7.98178	8.92215	8.94563	8.62031	8.02766	7.70393	8.11406	8.04922	8.02173	8.31608	7.91654	8.14877	7.64817	8.72376	8.43605	8.13303	8.39792	7.63687	7.95816	7.94268	8.49244	7.56554
	Funhe2EKm000851	Kelch protein 14 (99%P)	Q14145		0.00202648	0.0173506	0.00118815	0.0116538	0.0924157	0.249781		7.33972	7.15068	6.37079	6.66415	7.4977	7.10542	7.827	7.82982	7.20788	7.52406	7.88427	8.03432	7.3931	7.94704	8.20127	7.99787	7.73107	7.78814	8.24085	8.07401	7.9652	7.61386	7.30083	7.22595	6.47385	7.38582	8.29974	7.94588	7.15224	7.60152	7.52743	7.00401	7.28846	7.1247	6.91551	8.06861	7.84905	7.74848
	Funhe2EKm000853	Capicua (94%M)	Q96RK0		0.233597	0.442781	0.135676	0.319019	0.687775	0.817203		9.19941	8.95571	7.96755	7.76473	8.45253	8.27579	9.05337	8.66436	7.91056	9.01246	9.06745	9.16544	8.97717	9.21633	8.81586	8.78693	8.96591	8.54805	8.90374	9.23475	8.83207	8.75382	8.35233	8.12332	9.03605	8.60309	8.36572	8.54635	8.31532	8.86793	9.05051	8.72791	8.72675	8.59949	8.92203	8.36452	8.46559	8.39431
	Funhe2EKm000855	Glycogen synthase kinase-3 alpha (100%M)	P49841		0.0126335	0.0649432	0.152738	0.343066	0.901475	0.944421		6.5476	6.36536	6.31815	5.26658	6.1952	7.21426	6.17968	5.96699	5.95476	6.24306	6.13376	6.59739	6.18149	6.90565	6.1505	6.10888	6.56194	6.28984	6.82351	6.71127	6.39688	5.6888	5.75012	5.6133	6.29355	5.88065	5.78759	5.27014	5.99569	6.09463	6.05063	5.75475	6.39717	6.05726	6.35553	6.02247	5.31827	5.81351
	Funhe2EKm000856	Zinc finger protein 706 (100%M)	Q1LWW6		0.130152	0.310592	0.263211	0.47463	0.156405	0.34791		8.33012	7.99895	8.58511	8.88585	8.28905	7.97733	8.26152	8.19563	8.48007	8.54348	9.13493	8.58697	8.68476	8.61775	8.84824	8.72933	8.80795	8.83884	8.70151	8.57313	8.77759	8.6779	8.48924	8.73233	8.42684	8.69686	8.74748	8.50499	8.49684	8.49287	8.5266	8.60503	8.43002	8.50441	8.4636	8.66105	8.43711	8.58754
	Funhe2EKm000857	Bone morphogenetic protein 8A (98%P)	Q7Z5Y6		0.0760034	0.220025	0.00208888	0.0177412	0.269127	0.480815		7.47228	7.83486	6.8705	6.89669	7.47913	7.6048	7.99207	7.3584	7.75459	8.18166	7.56191	7.87728	7.69917	7.70251	7.21757	7.63888	8.1218	7.50456	6.6601	7.71324	7.14691	7.04375	7.57247	7.08143	7.60814	6.97533	7.25572	7.4721	7.5542	7.47268	7.91747	7.06274	7.84617	7.80904	7.9206	7.15106	7.48498	7.41972
	Funhe2EKm000861	Microtubule-actin cross-linking factor 1 (62%T)	Q5TBT1		0.0185239	0.0845213	0.865819	0.924529	0.833846	0.906366		12.0672	12.2093	11.4448	11.4882	11.9743	11.033	12.0558	11.5978	11.4521	12.1048	12.2302	12.06	11.9718	12.2099	11.8666	11.9622	12.2057	11.8071	11.9858	12.2258	11.2802	11.652	11.6672	11.404	11.9677	11.776	11.459	11.4523	12.0977	11.7345	12.0261	11.5383	11.9273	11.7538	11.5825	11.5028	11.9533	11.5318
	Funhe2EKm000862	Uncharacterized protein	Q9UPN3		2.96E-05	0.000710527	0.0102	0.0558551	0.0123978	0.0640092		4.17732	4.08833	5.6291	4.51108	4.55149	5.05407	3.9743	4.4348	4.67511	4.17448	4.43025	4.5486	3.63535	4.8364	4.36586	4.54097	4.44808	4.69846	5.09944	4.96224	4.28871	5.07362	5.33906	4.41994	4.92843	4.77753	4.56382	4.89932	4.08288	4.48711	4.83077	4.95179	4.74488	5.02573	4.42603	5.32338	4.85567	4.84597
	Funhe2EKm000865	NADH dehydrogenase (ubiquinone) Fe-S protein 5, 15kDa (NADH-coenzyme Q reductase) (100%T)	O43920		0.0745097	0.21707	0.737821	0.848875	0.638938	0.785209		9.09997	9.30605	9.4187	10.0434	9.51177	9.17807	9.34811	9.17089	9.63648	9.44531	9.57144	9.75091	9.89267	9.3453	9.97846	9.61196	9.7138	9.76957	9.61336	9.32583	9.30116	9.6021	9.53211	9.43747	9.40967	9.50295	9.56458	9.06453	9.5091	9.31472	9.3505	9.38264	9.09219	9.49515	9.43254	9.77978	9.21572	9.12913
	Funhe2EKm000866	Uncharacterized protein			0.260756	0.472086	0.502539	0.686963	0.904631	0.946117		5.57338	3.75496	5.49938	5.10433	4.34091	5.18521	4.85119	4.94756	5.09457	4.42215	4.93165	4.86428	4.86271	5.21781	4.46843	4.5332	4.45595	5.18303	4.74677	4.83922	5.42828	5.63533	4.83969	5.70838	4.61248	4.65087	5.13138	4.69944	5.10341	4.63747	5.15572	5.51489	4.50405	4.82378	4.41084	5.22227	4.99936	5.598
	Funhe2EKm000867	E3 ubiquitin-protein ligase RNF19A (38%U)	Q9NV58		0.018352	0.0839667	0.728382	0.843029	0.565412	0.733196		6.84593	6.9559	7.11016	7.05566	7.18705	6.89685	7.20613	6.99198	7.86313	6.79766	7.12768	7.35855	7.27362	7.2232	6.71454	7.09624	7.23542	6.68032	7.59734	7.16792	7.22721	7.09412	7.15168	7.36376	7.23811	7.02056	6.80432	6.87089	6.77815	7.34065	6.93718	6.78685	7.28796	7.00465	6.8584	7.51429	7.23923	6.67408
	Funhe2EKm000868	Ring finger protein 19B (100%P)	Q9NV58		0.00171708	0.0153184	0.0275422	0.111322	0.764826	0.86598		7.8252	7.81045	6.77019	7.15213	7.75973	7.42615	8.03542	7.48913	7.57672	7.8668	7.71499	8.13451	7.50081	8.29116	7.53652	7.62923	7.92275	8.00787	8.28046	7.91895	7.73404	7.57098	7.59119	7.20139	7.6923	7.72465	7.42837	7.59393	7.82547	7.74741	7.83722	7.97363	7.55031	7.2538	7.72261	8.1329	7.48374	7.58501
	Funhe2EKm000869	Adenylate kinase 2, mitochondrial (94%M)	P54819		0.490808	0.677762	0.0621005	0.192966	0.378092	0.585837		11.5658	11.4795	11.5295	11.7235	11.6319	11.7237	11.6517	11.2717	11.885	11.7758	11.4773	11.5293	12.0601	11.3444	11.6264	11.3903	12.0263	11.7462	11.5256	11.5406	11.3275	11.6872	12.1265	12.0337	11.438	11.614	12.0964	11.9807	11.6661	11.9437	11.4622	11.0954	11.2288	11.5722	11.6568	11.9099	11.5968	11.3857
	Funhe2EKm000870	CDD: rve, Integrase core domain (70%Z)			1.10E-08	1.38E-06	0.00985476	0.0545296	0.690745	0.819065		7.96856	8.21428	8.74322	9.26304	9.42127	8.62564	9.21859	8.55126	8.62907	9.03244	8.27776	9.08538	8.6823	8.3892	8.11602	8.90095	8.93879	9.10731	8.42733	8.73681	9.00423	7.62577	9.01003	7.95574	7.68072	8.10893	7.65431	7.78127	7.47285	7.08812	8.28672	7.60643	7.68221	6.85414	7.29355	7.45531	7.63278	7.17547
	Funhe2EKm000872	Dynein, axonemal, heavy chain 9 (98%P)	Q9UFH2		0.787725	0.879704	0.642394	0.787673	0.627547	0.77779		5.99423	6.80641	7.0566	6.24429	5.75094	6.0799	6.14622	6.11087	5.49355	5.78349	6.33241	6.04468	6.81287	6.51172	6.4775	6.24484	6.66298	6.26211	6.19151	6.90192	6.40382	5.32124	6.82877	5.86745	6.67248	6.27138	6.05277	5.9779	5.1007	5.82168	6.25768	6.30159	6.70999	5.73511	6.21925	6.39537	6.63769	5.8166
	Funhe2EKm000873	Shisa-6 (100%S)	Q6ZSJ9		0.11644	0.289792	0.188372	0.389576	0.0211563	0.0928196		9.24382	9.42421	9.17912	9.76127	9.61339	9.48035	9.52691	9.20315	9.70639	9.44116	9.44957	9.65885	9.54928	9.5336	9.45408	9.61553	9.49668	9.44327	9.60131	9.54602	8.91839	9.57633	9.51175	9.83893	9.37727	9.87648	9.13628	9.37963	9.86683	9.43778	9.42409	9.52707	9.68973	9.56199	9.5212	9.82135	9.78549	9.58133
	Funhe2EKm000874	Uncharacterized protein			0.052521	0.172513	0.000886586	0.00939591	0.391512	0.597399		4.82893	4.71716	5.50331	5.34821	4.76253	4.89362	5.13263	4.8023	5.09764	5.00122	4.79298	4.49157	4.53651	4.18549	4.12355	4.60591	5.54347	4.50407	4.65804	4.83817	4.14665	3.81657	4.84498	4.82928	5.06179	4.3119	4.98538	4.19785	4.85869	4.12496	5.22077	4.17658	4.26846	4.21516	4.8236	4.07278	4.64216	4.20816
	Funhe2EKm000877	Transmembrane protein (100%M)	C9JI98		0.00359032	0.0264029	0.17553	0.37361	0.31022	0.522012		4.17046	4.3079	5.1243	4.46339	3.83579	4.89362	4.76329	5.09826	4.98935	4.69078	4.244	3.86619	4.15786	4.08338	5.02963	4.83328	4.63846	4.2863	4.49718	4.47535	4.77831	3.66288	3.96215	4.20022	4.25599	4.03062	3.976	4.41819	4.35459	4.1338	4.44247	3.91974	4.40723	3.94637	3.82703	4.21263	4.63419	3.94389
	Funhe2EKm000878	Forkhead box K2 (100%P)	Q01167		0.0279932	0.112515	0.0049092	0.0330572	0.428343	0.628681		9.26638	9.59776	8.93021	9.06935	9.55712	8.82658	9.14825	8.99151	9.17188	9.47922	9.14748	9.88454	9.61968	10.1674	9.4436	9.57744	9.42251	9.79683	10.0751	10.1057	9.56506	9.54517	9.22101	9.02739	9.24446	9.71374	9.29914	9.74079	9.36237	9.39053	9.14544	9.60787	9.39717	9.22258	9.06508	9.9623	9.58764	9.20825
	Funhe2EKm000879	WD repeat domain phosphoinositide-interacting protein (100%P)	Q5MNZ6		3.50E-07	2.16E-05	0.0165308	0.0781348	0.954944	0.974322		8.26545	8.53575	7.66727	8.26754	8.17673	8.04366	8.54202	7.90125	8.32193	8.23839	8.27923	8.47297	8.51004	8.54199	8.60409	8.26793	8.48391	8.46793	8.20802	8.49719	8.61674	7.91828	7.93913	8.09788	8.06427	8.26497	8.28748	8.18833	7.81719	7.4673	8.02162	8.30144	7.86524	8.22757	7.91337	8.35204	8.03608	8.22152
	Funhe2EKm000880	Zinc finger protein (61%M)	Q9P0L1		0.000763687	0.00839944	0.000564679	0.0067091	0.516524	0.697364		8.76391	8.97782	8.81412	8.94407	8.9918	9.00323	9.19037	9.30636	9.00644	9.19574	9.08486	8.79483	9.67693	9.54138	9.35148	9.26787	9.52035	9.34368	9.20525	9.18518	9.27658	8.87637	9.04228	9.13386	8.97524	8.76918	8.96095	8.87727	9.00662	8.93579	9.46941	9.1943	9.09442	9.17027	8.91811	9.01872	9.14219	9.06126
	Funhe2EKm000881	Zinc finger protein (52%M)	Q9UEG4		0.359606	0.56864	0.00150521	0.0139162	0.84152	0.910892		6.75541	7.15612	7.13941	7.43393	7.2879	7.01331	6.83396	7.55767	7.25579	7.30495	7.3995	7.47416	7.54829	7.20214	7.39116	7.66532	7.60132	7.52608	7.32804	7.17804	7.27264	7.23855	7.64087	7.16086	7.31079	7.05744	7.07698	7.18215	7.27769	7.38828	7.54664	7.64451	7.30772	7.84183	7.79966	7.49742	7.57546	7.73039
	Funhe2EKm000882	KDEL (Lys-Asp-Glu-Leu) endoplasmic reticulum protein retention receptor (100%T)	P33947		1.06E-09	2.05E-07	0.643446	0.788474	0.673127	0.808023		4.28846	3.86235	5.25059	4.67635	4.18511	5.95208	4.10257	4.27691	4.66235	4.30042	5.16148	4.74457	4.12969	5.02943	4.21552	4.94996	4.44145	4.36534	4.60114	3.84763	4.6883	4.69789	4.44918	5.87328	5.46048	5.78025	5.82594	5.59449	5.29793	6.2195	5.79501	5.86899	5.3522	6.18855	6.38124	4.79668	6.10611	5.73357
	Funhe2EKm000883	ER lumen protein retaining receptor (94%T)	P33947		0.048111	0.16274	0.000415943	0.00533735	0.21603	0.422447		9.24394	9.0657	8.72431	9.18651	9.04398	8.99445	9.18161	9.11927	9.42813	9.44403	9.29755	9.45048	9.6299	9.43891	9.73501	9.27627	9.31339	9.44364	9.05315	9.08462	9.33406	8.73931	9.22171	9.18686	9.2417	8.95264	9.19649	9.40334	9.06823	9.37308	9.26505	9.52985	9.31631	9.83871	9.40977	9.09732	8.9334	9.44708
	Funhe2EKm000884	Glycine N-methyltransferase (100%P)	Q9H1A3		0.00576431	0.0370914	0.0437049	0.152576	0.239384	0.448944		7.67606	7.71744	7.3516	8.27069	7.63015	7.35249	8.19378	7.98373	8.06711	8.04827	8.0178	7.94942	8.64294	8.23311	8.48246	8.26413	8.0348	8.07141	8.13667	8.04209	7.94083	7.66274	6.95167	7.76308	8.30802	7.82794	7.76107	7.80863	7.73866	8.06008	8.07385	8.21095	8.34048	8.37584	8.24958	7.77532	8.09052	8.03897
	Funhe2EKm000885	CASK interacting protein 2 (100%P)	Q8WXE0		0.00239719	0.0197431	0.0503718	0.167878	0.32717	0.538165		9.40554	9.49402	9.3137	8.90117	9.56703	8.94336	9.40066	9.28317	9.51807	9.17836	9.28737	9.0371	9.18802	9.40237	8.83404	9.00092	9.17787	9.78939	9.99919	9.32015	9.53543	9.126	8.88007	8.99085	9.31423	9.2016	9.18767	9.25646	9.08635	9.05043	9.09572	8.78589	9.02285	9.14505	8.94715	9.36668	9.50326	8.74363
	Funhe2EKm000886	Solute carrier family 9, subfamily A (NHE3, cation proton antiporter 3), member 3 regulator (100%P)	Q6P2U7		0.103776	0.269276	0.122483	0.29911	0.185449	0.38593		10.4832	10.3836	10.6628	10.4808	10.2999	10.6362	10.5086	11.0001	11.0258	10.471	11.2702	10.8716	11.1857	10.6108	12.7109	10.6848	10.3615	10.3264	10.1819	10.3432	11.015	10.7544	10.5225	10.7958	9.78491	10.8593	10.8917	10.5233	10.5794	10.5528	10.3623	11.2921	10.8069	10.2833	10.6891	11.0521	10.0825	10.6484
	Funhe2EKm000887	Uncharacterized protein			0.0118057	0.0617812	0.434588	0.633855	0.29841	0.510528		4.30241	4.56798	4.97956	4.83627	4.21345	5.0476	4.12023	5.00715	4.66383	4.31842	4.25343	4.65163	3.78387	3.82341	4.34577	4.2036	4.13482	4.28052	4.27262	4.4739	4.61791	4.58827	4.12638	4.32126	4.25741	4.31188	3.97133	4.41987	4.57242	3.99768	4.34772	4.66717	4.49804	4.08479	4.58942	4.66452	4.64212	4.71731
	Funhe2EKm000888	Ras-related protein Rab-37 (98%T)	Q96AX2		0.291597	0.503935	0.0257821	0.106431	0.680512	0.812511		6.75144	6.66103	5.38822	7.19716	7.08934	5.90032	6.3702	6.91325	6.57021	6.82937	6.67879	6.94038	6.24519	7.33493	7.02987	7.49799	6.54382	6.83526	7.74329	6.94268	8.32191	6.59028	6.86685	7.19757	7.41147	6.684	6.42257	7.59743	7.03137	7.05834	7.30162	7.53676	7.43782	7.41605	7.34666	7.6068	7.15248	6.99264
	Funhe2EKm000889	Uncharacterized protein			0.0335558	0.127403	0.188898	0.390251	0.253786	0.464657		4.42953	4.79909	5.56025	4.54014	4.53371	5.62938	4.37089	5.44646	5.00093	4.94104	4.87876	4.9369	6.35602	4.68275	4.75127	4.77395	5.15746	4.01919	4.70773	4.24698	5.52937	5.05132	4.75309	4.52296	5.36472	5.57034	5.39946	5.77065	6.04306	4.61241	4.63512	5.50624	5.70226	5.73544	5.27546	6.10791	5.09203	5.53975
	Funhe2EKm000890	39S ribosomal protein L27, mitochondrial (100%M)	Q9P0M9		0.183237	0.38335	0.0368009	0.135468	0.480964	0.670448		6.93671	7.39537	7.17073	7.63197	7.01699	6.8197	7.11343	7.29943	7.60913	7.73124	7.7299	7.89953	7.99609	7.48839	7.56803	7.53066	7.62892	7.8194	7.90061	7.29861	7.52575	7.14314	7.33898	7.04971	7.37737	7.02804	7.68765	7.18846	7.62901	7.15105	7.24571	8.01322	7.03424	7.82582	7.46092	7.15422	7.30249	7.42456
	Funhe2EKm000891	Essential meiotic endonuclease 1 (S, pombe) (99%M)	Q96AY2		0.00238891	0.019699	0.521418	0.70082	0.139071	0.323759		5.89771	5.90898	6.03001	6.25798	5.92519	6.25563	6.29826	6.28072	5.56509	6.45872	6.67842	6.31164	6.65538	5.62838	6.41633	6.33777	5.97549	6.49409	6.2611	6.54173	5.85763	5.64598	6.21301	5.65966	5.50159	4.85946	6.39371	5.48331	5.66662	5.48062	6.125	5.6879	5.48529	5.98	5.83214	5.94375	6.4393	6.56857
	Funhe2EKm000892	Diacylglycerol kinase, theta 110kDa (100%P)	P52824		0.425195	0.62597	0.0112879	0.0598222	0.518954	0.699105		9.62635	9.39498	8.80409	9.52667	9.46305	9.2569	9.68531	9.50395	9.39181	9.65229	9.81418	9.51381	9.45851	9.8639	9.66373	9.57044	9.45594	9.0268	9.27567	9.33073	9.58855	9.31545	9.32205	9.41891	9.22708	9.33696	9.3801	9.57041	9.45459	9.81011	9.64107	9.33338	9.82376	9.20231	9.58981	9.37329	9.05954	9.45421
	Funhe2EKm000894	Alpha-1,3-mannosyl-glycoprotein 4-beta-N-acetylglucosaminyltransferase B (99%M)	Q9UQ53		0.0760159	0.220044	0.95996	0.977013	0.415237	0.617593		7.71009	8.01924	7.08251	7.49317	7.92332	7.4739	7.69469	7.47814	7.64991	8.07065	7.64554	7.82258	7.69852	7.7623	7.63987	7.77106	7.79445	7.83573	7.70185	8.00671	7.59687	7.81085	7.28355	7.35605	7.89319	7.76938	7.4809	7.82444	7.71178	7.71574	7.66772	7.704	7.68424	7.70509	7.62206	7.43151	7.79793	7.82235
	Funhe2EKm000895	II (17%U)			0.0856623	0.237849	0.733607	0.846326	0.212597	0.418328		7.45908	7.45082	7.44291	7.59107	7.29526	7.32958	7.49365	7.26281	7.65599	7.51859	7.32997	7.19503	7.39735	7.32405	7.67552	7.84252	7.46997	7.26875	7.55819	7.31034	7.09493	7.76615	7.60834	7.71379	7.43359	7.5489	7.70169	7.79163	7.44673	7.58488	7.79922	7.33978	7.24195	7.41063	7.59592	7.6396	7.85024	7.2081
	Funhe2EKm000896	Calnexin (100%T)	P27824		0.437767	0.636698	0.000416686	0.00534425	0.610374	0.766045		9.61991	9.19303	8.7924	8.70467	9.43341	8.51021	9.29361	9.80891	9.19424	9.35505	9.89683	10.0552	9.25404	10.2162	10.5771	10.0992	9.85466	9.89212	10.0686	10.1283	10.0644	9.42232	9.26334	8.65051	9.70852	9.32077	9.47489	10.1976	8.73843	10.3624	10.0131	9.79093	10.2589	10.0333	10.3212	9.23957	9.74361	9.98604
	Funhe2EKm000897	#N/A	#N/A		6.53E-05	0.00130291	0.0301307	0.118183	0.199705	0.403192		12.354	12.41	12.2058	12.5441	12.3684	12.2804	12.3405	12.5103	12.5235	12.358	12.5359	12.3612	12.4688	12.3685	12.6017	12.354	12.2944	12.1018	12.2058	12.0099	12.0908	13.0437	12.535	13.1287	12.461	12.4829	12.5646	12.5177	12.6811	12.3567	12.4118	12.7721	12.4596	12.4416	12.7087	12.4217	12.3209	12.5277
	Funhe2EKm000898	Mastermind protein 1 (100%S)	Q92585		0.0039754	0.0284243	0.200523	0.40411	0.127129	0.305927		8.37542	8.76972	7.34384	8.20402	8.14693	8.36422	7.99294	8.47353	8.08909	8.48861	9.10259	8.67594	8.78895	8.80196	8.45476	8.65146	9.0645	8.79731	8.22015	8.86576	8.14145	8.23854	8.02546	8.49264	8.53769	8.51392	8.49428	8.52234	8.7927	8.76343	8.91353	8.64291	8.35921	8.54571	8.72811	8.04391	9.02852	7.85018
	Funhe2EKm000899	Leukotriene C4 synthase (98%T)	Q16873		0.254085	0.464948	0.0949102	0.254171	0.984109	0.990696		5.0202	3.59674	5.70181	4.72987	3.94574	5.62461	3.89109	4.7699	4.62112	4.11202	4.07966	4.12227	3.77427	4.12876	4.29266	3.80539	3.72326	3.86297	3.74541	3.58649	4.22233	4.3857	4.36356	4.95376	4.22032	4.03062	4.13626	4.5594	4.73693	4.38965	3.8283	4.57427	3.83622	4.48321	4.17009	4.65111	3.90284	3.78541
	Funhe2EKm000900	Slit protein (100%M)	O94813		0.00597224	0.0379736	0.0159832	0.0764229	0.947556	0.970323		10.4401	10.4563	9.30452	9.44529	10.3616	9.83367	10.3526	10.0921	9.58675	10.3173	9.86083	10.59	10.0933	10.3398	9.38258	10.4942	10.4597	10.4008	9.92586	10.5583	9.85452	10.3423	10.1817	10.2049	10.4951	9.94852	10.0147	10.6316	9.98701	10.5801	10.4541	10.5854	10.3965	10.5027	10.6165	10.1875	10.6494	10.6702
	Funhe2EKm000901	Fibroblast growth factor receptor 1 (100%M)	Q8N441		0.0294136	0.116236	0.00151707	0.0139901	0.526554	0.704689		8.65543	8.61702	8.13457	8.06184	8.6644	8.05477	8.74464	8.41138	8.16358	8.77725	8.30542	8.78075	8.57309	9.07037	7.53848	8.85364	9.03584	9.07942	9.09362	9.23094	8.4774	8.47508	8.11121	8.75569	8.45828	8.35084	8.74156	8.54232	8.65055	8.93947	8.71191	8.6573	8.50955	8.36522	8.94565	8.28906	9.17688	8.53323
	Funhe2EKm000904	Transmembrane emp24 domain-containing protein (100%P)	Q9BVK6		0.0366921	0.1352	0.450629	0.646975	0.64506	0.789563		5.46774	5.73603	5.69225	4.64932	5.17129	6.30496	5.77364	4.42715	5.85944	4.9241	5.27991	5.53654	4.26332	3.6793	5.67796	6.28983	5.79714	6.00108	4.16765	3.86524	4.27099	6.03143	6.76948	6.12812	6.10242	6.5432	4.58046	6.44206	5.50268	6.33299	5.08374	5.14819	6.54495	7.06453	5.41555	5.67377	5.18749	5.86875
	Funhe2EKm000905	Spondin 2, extracellular matrix protein (100%P)	Q9BUD6		0.260805	0.472128	0.0108103	0.0580993	0.0433224	0.151676		8.50817	8.84697	7.88488	7.73481	8.79516	8.45615	8.40556	8.38597	8.31494	8.43757	7.48743	8.53324	8.05404	8.17248	6.47585	7.36512	8.19195	8.32542	7.322	7.82015	7.90062	8.36265	8.3418	8.66283	7.97509	8.53757	8.72086	8.33828	7.80272	8.33823	8.39366	7.90301	8.08537	8.28124	8.36528	8.1035	6.74149	8.00263
	Funhe2EKm000907	Vertebrate START domain containing (83%P)	A5PMB7		0.0955225	0.255214	0.0129354	0.0659907	0.188689	0.39		5.34651	5.99206	5.69788	5.65906	5.65388	5.63197	5.24861	5.34567	5.18178	5.98689	5.52785	5.21285	5.53086	5.41998	5.22199	5.43765	5.35476	5.6628	4.58149	5.18218	4.87727	5.67609	6.15158	6.04723	5.86257	5.86759	6.36266	5.51723	6.01083	5.31682	5.5771	5.84239	5.82574	5.19253	5.45976	4.84763	5.77493	4.5414
	Funhe2EKm000908	Arf-GAP with Rho-GAP domain, ANK repeat and PH domain-containing protein 3 (100%M)	Q8WWN8		0.295274	0.507464	0.652257	0.794202	0.267657	0.479174		9.78346	9.70208	9.36546	9.6838	9.47401	9.14832	9.29188	9.704	9.20223	9.48102	9.57616	9.53864	9.56169	9.46633	9.24358	9.43107	9.51952	9.62247	9.5006	9.32765	9.11367	9.36237	9.54687	9.63771	9.61239	9.15903	9.54112	9.28114	9.33718	9.73966	9.48481	9.64306	9.49193	9.58652	9.50645	9.4717	9.89345	9.41771
	Funhe2EKm000909	Nitric oxide-associated protein (95%T)	Q8NC60		0.00011714	0.00204224	0.959774	0.976969	0.311532	0.523418		8.02704	7.19244	7.07573	7.70014	7.65379	7.14499	7.58883	7.64828	7.07798	7.69848	7.50203	7.55453	7.89312	7.77418	7.38147	8.01985	7.15406	7.57986	7.97345	7.71364	7.36786	7.95333	7.96245	7.82516	7.48159	6.68317	8.16268	7.72264	7.61035	8.23007	8.08798	7.74198	7.12304	7.60237	7.93757	8.13076	8.3124	7.99414
	Funhe2EKm000910	NipsnapA (C, elegans) (100%P)	Q9UFN0		0.040786	0.145318	0.829374	0.903786	0.922459	0.956241		10.5653	10.4255	10.0902	10.808	10.3976	10.1516	10.1387	10.392	10.3021	10.2785	10.5117	10.2259	10.3502	10.1035	10.1792	10.0257	10.2169	11.1151	10.4744	10.0898	9.19447	10.2185	10.6345	9.99607	9.71517	9.65444	10.2445	9.8515	9.98267	9.96027	10.2442	9.94448	9.51279	10.279	10.2043	9.7562	10.38	9.86353
	Funhe2EKm000911	ATP-binding cassette sub-family A member 1 (98%T)	O95477		0.19746	0.400622	0.0473826	0.161171	0.553985	0.724761		11.8055	11.3115	10.663	10.1724	11.5552	10.4127	10.6799	11.2544	10.5786	10.9943	10.7296	10.9757	11.3753	11.097	12.0761	10.5651	10.264	10.7622	10.5704	10.515	11.3969	11.1425	10.9754	11.2903	10.8377	11.1396	10.9377	10.7972	10.1025	10.8902	10.8972	10.7773	10.9317	10.81	11.0924	10.5816	10.3212	10.7469
	Funhe2EKm000913	Solute carrier family 44, member 1 (94%P)	Q8WWI5		0.0168564	0.079205	0.444648	0.642053	0.701081	0.82606		8.8696	9.49939	8.55778	9.07393	9.60773	8.72835	9.27951	8.84384	9.25307	9.27664	9.3301	9.13856	9.37796	9.32657	9.29321	9.33027	9.38473	9.22044	9.13775	9.20863	8.7822	9.23939	8.75529	9.24586	9.17003	9.09618	8.81826	8.81919	9.10229	8.90011	9.37015	9.01135	9.25829	8.95146	9.40583	8.79586	9.45976	9.11232
	Funhe2EKm000914	Uncharacterized protein (75%M)			0.444583	0.641993	0.960349	0.977286	0.533396	0.709752		5.09137	5.18592	5.46557	4.94373	4.44104	5.51129	4.70481	4.42711	4.97355	4.75833	4.57848	4.39659	4.46766	5.13672	5.09694	4.881	4.651	4.82099	4.68959	4.68289	4.46313	4.41105	4.70082	4.06602	4.60525	4.82781	4.72158	4.195	4.49861	4.01787	5.1176	4.56457	4.96518	4.60233	4.32711	4.34441	5.09915	4.67131
	Funhe2EKm000916	TBC1 domain family member 2A (100%M)	Q9BYX2		0.000523945	0.00634466	0.560133	0.729225	0.00710149	0.0430395		6.43556	6.54254	6.21569	5.78285	6.28793	6.02087	6.55311	6.80921	5.93605	5.91984	6.90779	5.88042	6.56434	6.39399	6.41509	6.32166	6.14608	7.17566	6.73313	6.83675	6.40598	6.86381	6.44614	6.40113	6.27504	5.76525	6.51602	5.31554	6.02121	6.35687	6.14579	5.71833	6.58072	6.34731	6.09259	5.80032	6.73873	5.89286
	Funhe2EKm000918	Neurogenin-1 (100%M)	Q92886		0.233822	0.443009	0.961739	0.978102	0.135412	0.318585		6.47963	6.7507	7.04242	6.92564	6.27105	6.82676	6.8323	6.55337	6.55973	6.156	6.36752	6.20932	7.65153	6.02817	6.6689	6.66481	6.84478	6.72365	6.26589	6.36123	6.03789	6.82994	6.84953	7.21079	7.00036	6.3789	6.93916	6.10342	7.00109	6.38657	6.32999	6.55939	6.17807	6.73741	6.38261	6.46789	6.71606	6.81128
	Funhe2EKm000919	Poly(A) binding protein interacting protein (100%P)	Q9BPZ3		0.0519155	0.171198	0.00282064	0.0222234	0.385371	0.592067		8.44802	8.42306	8.54146	8.45463	7.99808	8.26584	8.14443	8.01124	8.24008	8.19946	8.63286	8.14702	7.75219	8.23139	8.23786	7.95289	8.18609	8.56403	8.69574	8.97489	8.21955	8.22294	8.56762	8.0186	8.39827	8.66533	8.2831	8.06566	8.12079	7.83204	8.13083	7.94222	7.62326	7.11218	7.71889	7.84753	8.45769	7.60297
	Funhe2EKm000920	Matrin-3 (97%M)	Q800H6		0.000980419	0.0101133	0.00103101	0.0105052	0.359306	0.568368		10.004	10.2314	10.1548	10.3371	10.0775	10.0145	10.2095	10.0841	10.1868	10.3708	10.6282	10.0854	10.6945	10.609	10.4629	10.4986	10.4313	10.4918	10.3893	10.7494	10.2173	9.90195	10.3317	9.97018	10.0682	10.1328	10.4268	10.082	10.1218	10.2943	10.3478	10.2553	10.1206	9.95134	10.04	10.2325	10.5882	10.144
	Funhe2EKm000921	Matrin 3 1.1 (37%M)	P43243		0.0156935	0.0755087	0.175967	0.374042	0.563006	0.73124		9.96033	10.0165	9.94369	10.0448	11.3841	9.70018	9.91397	9.83767	10.0767	10.0251	10.264	9.71094	11.7214	9.96581	10.032	11.4595	10.2376	10.4291	10.0907	10.1352	11.0498	9.89891	9.9335	9.47991	9.74815	10.1641	10.1894	9.84988	10.1183	9.95573	10.1563	10.152	9.70275	9.9992	9.86986	10.2069	10.4961	9.85381
	Funhe2EKm000922	#N/A	#N/A		0.00158313	0.0144388	0.0888781	0.243673	0.710006	0.831533		5.40941	4.79779	5.10457	5.08144	5.30735	6.01118	4.90685	4.65417	5.32311	4.85597	5.69857	5.06631	5.48027	5.04945	5.35585	6.38534	5.38453	5.53013	5.29436	5.75771	5.30568	6.12521	6.06431	5.71091	6.07816	6.18648	5.95607	6.24685	4.72287	5.7208	5.41075	5.6674	6.35526	6.37449	5.90267	4.99046	6.18452	5.29957
	Funhe2EKm000923	Patatin phospholipase domain-containing protein 2 (100%M)	Q96AD5		1.31E-05	0.000372549	0.835159	0.907157	0.211137	0.416629		5.57181	5.73911	5.88492	5.2329	5.4715	6.49007	5.86496	5.68154	5.35322	5.30567	5.06432	5.76052	5.64918	5.66064	4.62387	5.3954	5.54416	4.86913	5.27173	5.75884	5.11907	6.55212	5.78013	5.8799	5.27573	6.25021	5.80148	5.07125	5.23905	5.46011	5.09526	6.08421	5.57466	5.87757	5.58913	5.76528	4.82253	6.50177
	Funhe2EKm000925	Potassium voltage-gated channel subfamily A member 3 (100%P)	P22001		0.0108701	0.0583059	0.181953	0.381716	0.0992804	0.261465		7.97915	8.72932	7.98836	8.66572	8.43875	8.0686	8.3157	8.26181	8.17374	8.48741	8.45912	8.12824	8.26952	8.43665	8.51825	8.49334	8.42738	8.46732	8.61798	8.76244	7.94903	8.46333	8.28708	8.45577	7.87932	8.14171	7.8777	8.37325	8.58499	8.2028	8.00421	8.59497	8.40066	8.3857	8.3985	8.51146	8.51682	8.36049
	Funhe2EKm000926	Potassium voltage-gated channel, shaker-related subfamily, member 2 (100%P)	Q09470		0.0345149	0.129751	0.280004	0.492188	0.24005	0.449697		5.72257	5.14399	5.12923	5.91733	5.80365	5.50725	5.2422	5.18718	5.27359	5.55856	4.25338	5.57375	5.08813	4.78932	4.85927	5.2358	5.40312	5.28604	4.89381	5.49931	5.37928	5.14848	5.25241	4.54748	5.27657	5.4758	5.62522	5.19745	4.94446	5.50784	5.63225	4.96683	5.89061	5.41648	5.25734	4.75922	5.38075	5.39293
	Funhe2EKm000928	Potassium voltage-gated channel subfamily A member 10 (100%M)	P22001		0.871012	0.927684	0.117926	0.29198	0.834398	0.9067		5.07187	4.78652	5.38952	4.67482	5.15896	5.63895	5.18721	5.00732	4.66403	4.31867	4.35894	5.04701	4.26034	4.55907	5.06264	4.92067	4.35576	4.60387	4.57041	4.90119	4.61862	4.67139	4.27411	5.4463	5.52053	5.22731	4.65949	4.93411	4.67398	5.00742	4.72936	4.17675	4.86967	4.64279	4.82351	5.00856	4.73582	4.5344
	Funhe2EKm000929	Transcription factor ETV6 (100%P)	Q9Y603		0.0592952	0.187036	0.634843	0.78239	0.135888	0.319305		5.97559	5.65893	6.71235	6.06406	5.79098	6.45914	5.74634	5.92081	5.89606	5.43332	6.12034	6.25287	6.19324	5.963	6.02223	5.66184	5.90676	5.54061	5.93378	6.51701	6.03802	5.98219	5.58869	6.09324	5.03402	5.82993	5.61529	6.06404	5.06279	6.07104	6.13779	5.91498	5.6689	5.22028	6.03643	5.05025	6.27953	5.24304
	Funhe2EKm000930	Demethylmenaquinone methyltransferase (99%P)	Q5D013		0.0162705	0.0773087	0.780715	0.875387	0.72332	0.839971		6.55592	6.68572	7.30007	7.12075	6.75249	6.82084	6.95368	6.7189	7.53239	7.03791	6.82386	6.95686	7.33081	7.11498	6.80065	7.14578	7.41063	7.09682	6.79309	6.81959	6.70193	6.4014	6.88279	6.95868	6.73168	6.42233	6.61812	6.79597	6.82132	6.59297	6.96723	6.65279	7.24073	6.75563	6.75969	6.20996	7.163	6.65618
	Funhe2EKm000931	Ubiquitin-conjugating enzyme E2 T (100%P)	Q9NPD8		0.735315	0.847363	0.67223	0.807528	0.106342	0.273711		6.08403	6.23039	6.01375	6.93547	5.67259	6.32709	6.16674	6.45521	6.12497	6.10077	6.62873	5.65481	6.43159	5.80628	6.37069	6.31383	5.82151	5.62087	5.52476	6.00224	6.15073	6.249	7.17929	5.86137	6.00169	6.5832	6.48772	6.17376	6.03434	6.01224	6.25255	6.47659	6.00876	5.60488	6.26324	6.04878	6.44101	5.88055
	Funhe2EKm000932	Leucine-rich repeat-containing G-protein coupled receptor 6 (100%P)	Q9HBX8		0.310568	0.52241	0.036851	0.135586	0.18178	0.381495		9.23847	9.20972	8.53866	8.63759	9.31857	9.16576	9.38754	9.10021	9.15752	9.07776	9.01383	9.1944	9.15285	9.10035	7.31704	9.19673	9.22314	9.19655	9.17121	9.38482	9.30873	8.88396	9.19432	8.7875	9.03608	8.51978	9.34085	9.33767	9.20364	9.37429	9.0331	9.15974	9.34307	9.44728	9.20893	9.33948	9.16288	9.27868
	Funhe2EKm000934	FEV (100%P)	Q8N5J4		0.719896	0.83789	0.0714722	0.211164	0.348068	0.557973		5.2161	5.03266	6.24609	5.82757	5.37913	5.53415	5.29714	5.26831	5.09355	5.40854	5.48574	5.0487	5.08916	4.72204	6.19603	5.11242	5.40423	6.06484	5.27986	5.32653	4.96204	5.25947	5.72174	5.92707	4.98048	5.68448	5.19813	5.00361	5.37289	5.73121	5.38293	5.37195	5.36687	5.52931	5.59157	5.22224	4.82024	4.63396
	Funhe2EKm000935	Adenosine receptor A1 (100%P)	P29275		0.0231503	0.0989085	0.0638446	0.196361	0.369116	0.577653		4.79427	6.04989	5.76624	5.62452	5.1383	5.45181	5.7064	5.62391	5.46855	7.09541	5.19515	6.2104	6.70808	6.02751	4.50017	6.40924	6.30958	5.89999	4.36064	5.90921	5.70452	5.1252	5.22408	4.81428	5.84992	5.38429	6.1053	6.88264	6.18245	5.96633	6.32098	5.01085	5.18385	6.88996	6.50869	5.95904	4.75323	5.42602
	Funhe2EKm000936	TEA domain family member 3 (100%P)	Q99594		0.00518108	0.0343517	0.542785	0.716642	0.745313	0.853427		9.17406	9.09135	9.10302	8.66113	9.1656	9.1787	9.42179	8.98727	9.0082	9.36251	9.03368	9.41431	9.03779	9.05359	8.52441	8.84604	9.12929	9.1488	9.47218	9.39846	8.21595	9.02797	8.9211	8.69812	8.73979	9.0002	8.89214	8.69463	8.83192	9.1625	9.09532	8.59627	8.95109	8.75457	9.04899	8.70139	9.17776	8.81091
	Funhe2EKm000937	Plakophilin 1 (ectodermal dysplasia/skin fragility syndrome) (100%P)	Q13835		0.0128615	0.0657475	0.128561	0.308177	0.00771169	0.0456534		9.43429	10.3278	9.02561	9.36684	9.98267	9.52901	9.75945	9.50906	9.24081	9.69415	9.63295	9.78638	8.98105	9.41877	9.5447	9.34639	9.46888	9.28186	10.0952	9.89807	8.09863	10.239	9.79752	9.85219	9.63311	9.61687	9.90709	9.89981	9.86755	9.66645	9.66159	8.61281	9.50502	9.25657	9.30024	8.18343	9.72356	9.30547
	Funhe2EKm000939	Troponin T type 2 (cardiac) (89%P)	P45379		0.707216	0.829884	0.721802	0.838974	0.115041	0.28757		8.89721	9.03232	8.86581	9.11445	8.70479	9.02434	9.01478	9.33036	8.85734	8.58777	9.23459	8.12661	8.14181	8.77011	5.94822	8.43792	8.84176	8.68305	7.88539	9.02625	9.43362	9.14675	8.96037	8.76474	8.90465	8.8609	9.15924	8.33642	8.47056	8.93132	9.07937	7.43077	8.57157	8.66595	9.12905	9.45054	8.63781	8.80579
	Funhe2EKm000940	Ladinin-1 (100%P)			0.103314	0.268496	0.408194	0.611692	0.137983	0.32224		6.58748	6.74584	6.66132	6.64887	6.84271	7.58782	6.70606	7.60616	7.04322	6.71605	7.23207	7.12921	7.94146	6.69064	8.70886	6.80203	6.63433	6.49746	6.5019	6.2438	7.66199	6.43798	6.59663	6.06094	5.90871	6.77539	7.42148	7.10287	5.89561	6.58422	6.17589	7.03074	6.83677	6.82363	6.80995	7.08781	5.79175	6.85755
	Funhe2EKm000941	Troponin I type 1 (skeletal, slow) (97%M)	P19237		0.735518	0.847458	0.213999	0.419885	0.198371	0.401736		8.10622	7.83613	7.97107	8.64934	7.82634	7.57077	8.26939	8.46504	7.77618	8.14002	7.78641	7.74151	7.86479	7.50649	6.74653	7.76259	8.21832	7.71375	7.26987	7.45827	6.50392	8.14856	8.39325	7.63111	8.12601	7.60589	7.55793	7.78519	7.50329	7.80764	8.12455	6.23224	7.73201	8.47901	8.54471	7.43408	7.08139	7.95822
	Funhe2EKm000943	Pleckstrin domain family A member 3 (100%P)	Q9Y5J5		0.166194	0.361238	0.00110701	0.0110633	0.82861	0.903249		6.9597	6.56331	7.09427	7.06248	6.52721	7.04766	6.87825	7.28134	6.82298	6.85669	7.08749	6.55504	7.15245	6.99366	6.7432	7.24707	7.37839	7.40004	6.9638	8.10558	6.75424	6.20797	7.06506	6.64834	6.93178	6.74712	6.88381	6.63186	6.4794	6.7413	6.84247	6.7974	6.44867	7.07047	6.94911	7.05577	7.68365	6.74462
	Funhe2EKm000944	Cysteine and glycine-rich protein (100%T)	P21291		0.0358922	0.133199	0.824966	0.901109	0.115712	0.288699		9.20329	9.12583	8.74849	8.98447	8.59885	8.75687	8.83026	9.06804	8.55839	8.75652	8.53741	8.80719	8.97873	8.39354	8.46027	8.52242	8.61654	9.11646	8.06816	8.75032	8.54832	9.22366	8.89377	8.25616	9.30448	9.04663	9.26252	8.78938	8.21575	8.96702	8.90798	9.6103	8.61997	8.9024	9.21971	9.19812	9.23025	8.95124
	Funhe2EKm000946	Neuron navigator 1 (88%M)	Q8NEY1		0.00113033	0.0112384	0.0121627	0.063082	0.301187	0.513442		10.1779	9.95736	9.86466	9.84042	10.0839	9.57844	10.1462	10.1834	9.64796	10.1339	9.93991	10.2235	9.71375	9.86958	9.71969	9.90869	10.1949	10.353	10.6355	10.233	9.85952	10.099	9.82198	10.0053	10.0847	9.82241	9.81359	9.76903	10.2863	9.97958	9.92546	9.85567	10.0614	9.78059	9.92965	10.1373	10.2279	10.0364
	Funhe2EKm000947	Myosin-binding protein H (78%P)	Q13203		0.00956225	0.0532724	2.24E-10	5.69E-08	0.0220872	0.0956506		11.882	11.6613	11.7538	12.2031	12.1953	11.0646	11.7167	12.138	11.5936	11.5279	11.4016	11.3685	11.2271	11.2504	9.89608	11.7893	11.0355	10.226	10.5258	9.67024	10.7597	11.8029	12.0462	11.5377	12.072	12.1188	12.2012	11.8778	11.832	11.7864	11.3291	11.2881	11.548	11.1782	11.532	11.9242	9.81176	11.0202
	Funhe2EKm000948	Myosin binding protein C, slow type (95%M)	Q59EG0		1.05E-07	8.35E-06	0.710746	0.831938	0.0994358	0.261696		9.16337	8.92098	8.61362	8.89668	8.86187	8.4288	8.65582	8.90426	8.60282	9.10168	8.90004	8.69872	8.32643	8.24512	7.97266	9.04578	9.05419	8.4673	8.71424	8.6719	8.58336	8.7828	9.10627	9.19414	9.71269	9.26051	9.00474	9.12708	9.70304	9.33042	9.27895	9.8655	8.83163	9.96643	9.10615	9.65369	8.98261	9.42861
	Funhe2EKm000949	Apolipoprotein B mRNA editing enzyme, catalytic polypeptide (100%P)	Q9Y235		0.337205	0.547613	0.767476	0.86775	0.463361	0.657316		8.11944	7.98637	8.61585	8.77644	7.95701	7.84692	7.86003	8.38026	7.58822	8.25908	8.98241	8.02564	7.9981	8.14242	7.07402	8.14429	8.53222	7.92684	8.63278	8.55962	6.99668	8.06119	8.75248	7.83243	8.52201	7.83926	7.58704	7.7457	7.94095	8.39554	8.06593	7.81355	7.73641	8.55422	7.70855	7.73408	7.83109	7.85769
	Funhe2EKm000950	Zinc finger BED domain-containing protein (100%M)	O75132		0.0193608	0.0874105	0.226492	0.434705	0.0972358	0.257932		8.19045	8.37051	7.61511	8.0596	8.42239	8.16061	8.15354	7.88048	7.96031	8.12361	8.492	8.4121	8.12159	8.14035	8.15619	8.07133	8.3533	8.161	8.32676	8.64223	8.06906	8.40558	8.19679	8.1634	8.25942	8.34228	8.01035	8.11866	8.38887	8.31716	8.17084	8.30451	8.1395	7.74175	8.3414	8.20242	8.6371	8.14365
	Funhe2EKm000951	Coiled-coil domain-containing protein (100%P)	Q96NT0		0.284548	0.496666	0.536254	0.711951	0.849283	0.915268		6.0042	6.29635	6.72636	6.47048	6.80398	6.65259	6.53237	6.41255	6.41558	6.64769	6.34238	6.53689	6.69161	6.70562	6.80802	6.62158	6.5521	6.75782	6.41274	6.34946	6.69327	6.58736	6.14558	6.66124	6.29848	6.56654	6.33392	6.4802	6.71846	6.23745	6.37358	6.51893	6.32669	6.7437	6.73946	6.65318	6.70253	6.81155
	Funhe2EKm000952	Emopamil binding protein (sterol isomerase) (100%P)	Q15125		0.015743	0.0756742	0.341872	0.552029	0.69302	0.82054		7.32793	5.85373	6.28013	6.188	6.29883	6.47641	5.78901	6.78991	6.05259	6.63529	6.57536	6.24403	6.61327	5.37599	6.61548	6.68247	6.51987	7.21972	5.92693	5.97669	5.52599	6.61006	7.28812	6.99888	5.955	5.92536	6.43982	6.50071	5.93516	6.73964	6.65419	7.38709	6.28214	6.21149	6.77599	5.11818	6.56483	7.39298
	Funhe2EKm000953	Thap domain apoptosis associated protein (100%Z)			0.149963	0.339139	0.779289	0.874475	0.764152	0.865596		6.36661	6.80585	7.1538	6.66759	6.34298	6.45551	6.62799	6.72486	6.62316	6.72603	6.6263	6.51179	7.18838	6.72644	6.85624	6.56548	6.42529	6.19879	6.93044	6.96763	6.28671	6.60133	7.31177	6.7823	6.49003	6.93227	6.56427	6.77218	6.67235	6.4314	7.11359	6.89965	6.23235	7.03097	6.96528	5.93537	7.00466	7.00622
	Funhe2EKm000954	FK506-binding protein (100%P)	Q9UIM3		9.22E-10	1.84E-07	0.298607	0.51078	0.70681	0.829693		7.00889	7.35107	7.42433	7.49724	7.76469	6.92695	7.4045	7.48925	7.39356	7.51527	7.39742	7.54359	7.95962	7.9527	7.39799	7.4132	7.7492	7.93678	7.65457	7.39527	7.22757	6.93469	6.8011	6.9476	6.58995	6.6622	7.70424	6.77106	7.11518	6.94884	6.88201	7.11383	6.59955	6.74579	6.73838	6.76463	6.959	6.91735
	Funhe2EKm000956	Wingless-type MMTV integration site family, member 2B (98%P)	Q93097		0.0524741	0.172449	0.209727	0.414975	0.296737	0.508849		6.06903	5.96456	6.0131	5.60396	5.57397	6.18911	5.31179	5.61484	5.37368	5.92911	4.7344	5.89138	5.15676	5.80727	4.67086	5.46124	5.96035	5.81726	5.17539	5.32613	5.18848	5.89408	6.04941	5.48095	5.69896	5.8891	5.40526	5.85338	5.10373	5.57753	6.01341	5.48376	5.79086	5.60899	5.07647	6.23606	5.41889	5.5111
	Funhe2EKm000957	Helicase mov-10-B.1 (100%T)	Q9HCE1		0.442974	0.640733	0.0715778	0.211368	0.322469	0.534072		5.12748	5.13865	5.61405	7.07244	4.30795	5.54205	7.58553	5.54781	4.99153	4.7745	5.19128	4.09668	4.21655	4.55916	5.06304	4.40921	5.11331	5.26405	4.36488	4.69724	5.86615	5.38682	4.64072	4.73286	5.04753	5.05514	5.23896	5.20141	5.34489	6.02715	4.23685	4.05618	4.77612	5.00788	4.79088	4.5539	4.31598	4.96857
	Funhe2EKm000958	Ras family member C (97%S)	P08134		0.103491	0.268764	0.742692	0.851994	0.33523	0.545695		10.0024	10.0664	10.0565	10.316	10.1407	10.0738	10.3406	10.203	10.7818	10.1175	10.3148	10.7349	11.0609	10.5503	11.1521	10.3249	10.1407	10.2239	10.2667	10.0894	10.9028	10.4238	10.3706	10.3695	10.655	10.0989	10.671	10.3745	10.5625	10.9196	10.1214	10.8654	10.2989	10.518	10.9021	10.3158	10.685	10.2396
	Funhe2EKm000959	FAM19A3 (100%M)	Q7Z5A8		0.798728	0.886263	0.239955	0.449559	0.922197	0.956122		6.45656	6.1992	6.63705	6.86428	6.8109	6.71969	6.59186	6.53657	6.16159	6.87355	6.1927	6.47356	6.93204	6.17715	6.7472	6.75985	6.76444	6.35634	6.39019	6.41212	6.37527	6.49863	6.63123	6.95699	6.45993	6.92527	6.48893	7.07811	6.95168	6.12545	6.22571	6.65435	6.37734	6.65989	6.46457	6.73731	6.12036	6.85547
	Funhe2EKm000961	Rho GDP-dissociation inhibitor (89%P)	Q6P3J2		0.0558545	0.179718	0.703048	0.827278	0.40083	0.604981		9.52255	9.42693	8.94779	9.19439	9.15335	8.78416	9.02746	9.12548	9.12455	9.32272	9.29046	9.45057	9.56115	9.15852	9.43558	9.2616	9.25618	9.01474	9.14621	9.49237	8.73593	9.38241	9.6194	9.16814	9.52191	9.31055	9.23776	9.48082	9.32187	9.64417	9.40435	9.33575	9.0498	9.51075	9.27913	9.11001	9.32859	9.37853
	Funhe2EKm000968	TBC domain-containing protein kinase protein (100%P)	Q8TEA7		0.0845064	0.235712	0.66599	0.803053	0.90571	0.946665		7.74774	7.55031	7.1913	7.359	7.97937	7.83303	7.88972	7.57431	7.66635	7.85098	7.4937	7.89781	7.83779	7.62961	8.24431	7.97221	8.12341	7.63755	7.93849	7.28927	7.76704	7.77746	7.25003	7.21745	7.25798	7.87536	7.88586	7.75378	7.41842	7.79421	7.38665	7.78042	7.94693	7.47824	7.59641	7.5784	7.85742	8.01035
	Funhe2EKm000969	Elongation factor 1-alpha 1 (100%P)	P68104		0.850015	0.915601	0.00511227	0.0340255	0.599431	0.758142		9.40238	9.68252	9.41003	9.66294	9.5341	9.43136	9.56103	9.35618	9.40648	9.51422	9.41319	9.23714	9.30815	9.52885	9.64016	9.23723	9.14605	9.63362	9.32799	9.81358	9.49133	9.66165	9.36564	9.83431	9.32156	9.52704	9.37658	9.43451	9.87974	9.02697	9.17914	9.22711	9.42267	9.15855	9.23241	9.63328	9.4101	9.42993
	Funhe2EKm000970	Potassium voltage-gated channel subfamily KQT member 5 (100%M)	Q9NR82		0.00249685	0.0203401	0.968928	0.981979	0.699339	0.824988		8.08267	8.44399	7.97556	8.02244	8.30013	7.47231	8.07107	8.16468	7.96532	8.2015	7.96169	8.5229	8.17002	8.52874	7.59853	8.04142	8.21422	8.08537	8.63306	8.27314	7.75737	8.4374	8.81233	8.58019	8.58336	8.41577	8.38104	8.32249	8.46279	8.86476	8.6669	8.08589	8.61702	8.8177	8.77722	8.03599	7.94857	8.42544
	Funhe2EKm000971	Regulating synaptic membrane exocytosis protein 1 (100%T)	Q86UR5		2.58E-12	1.35E-09	0.256519	0.467811	0.20794	0.412876		9.35051	9.64067	9.50867	9.71071	9.78983	9.17787	9.70294	9.28375	9.63508	9.64178	9.43556	9.67604	9.55121	9.72172	9.6151	9.96018	9.70945	9.43103	9.81821	9.77357	9.3445	10.0522	9.79946	10.0809	10.0097	10.1133	9.80098	10.3073	10.1981	9.99051	9.92692	10.0134	10.1935	10.0616	10.0468	10.1469	10.0212	10.0141
	Funhe2EKm000972	Meprin A subunit beta (93%T)	Q04695		0.18356	0.383727	0.00565887	0.0366225	0.0284478	0.113722		10.436	10.5245	10.8745	10.4487	10.4857	11.044	11.4742	11.1068	9.82246	11.128	10.7431	10.6336	11.3926	10.7301	11.1399	10.78	10.9939	9.99846	10.4268	10.0203	11.5904	10.7737	10.5022	10.5548	10.7087	10.5672	10.9173	11.6087	11.3799	11.9984	11.187	10.7389	11.6949	11.6926	11.736	11.1215	9.89713	11.3427
	Funhe2EKm000973	Keratin protein KRT222 (96%M)	Q8N1A0		0.0128493	0.0657123	0.166073	0.361089	0.893431	0.939917		5.97848	6.71531	6.52303	5.95493	6.55698	5.62371	6.42293	6.24943	5.68831	5.95772	6.80119	6.58582	5.92381	6.32495	6.26117	6.0099	5.75494	6.36756	6.25231	6.08493	6.29305	6.89945	6.44051	6.63516	6.57594	5.836	6.14971	6.83009	6.98887	6.50322	6.25909	6.23887	6.37944	6.52503	6.45244	6.25041	6.31736	6.35701
	Funhe2EKm000974	Tensin-4 (100%T)	Q8IZW8		0.0314799	0.121864	0.00575072	0.0370325	0.247129	0.457564		6.75935	6.54672	6.04793	6.18745	6.85576	6.19627	6.32046	6.73744	6.30008	6.50736	6.64294	6.59139	6.26848	5.73137	5.8983	6.38731	6.03383	6.34419	6.49466	6.09095	5.79372	6.77469	6.50669	6.50393	7.09797	6.34835	7.11454	7.166	6.83427	6.68276	6.43718	6.1473	6.07385	6.66976	6.60804	6.43972	6.2935	6.61727
	Funhe2EKm000975	c-C chemokine receptor type (90%P)	P30556		0.70931	0.831081	0.017848	0.0823977	0.395659	0.600886		4.91273	3.87432	5.38386	5.17098	4.5136	5.30948	3.74313	4.57729	4.78126	4.69419	4.01429	3.57668	3.91776	3.6793	4.23237	4.20009	4.86527	4.15421	3.89699	4.21104	4.61494	4.66787	4.52352	4.6536	4.89917	4.03062	4.46667	4.20287	4.21587	4.45746	3.97524	4.57637	3.99609	4.45342	4.30869	4.56183	4.19116	4.20866
	Funhe2EKm000976	SWI/SNF-related matrix-associated actin-dependent regulator of chromatin subfamily E member 1 (90%P)	Q969G3		0.00373952	0.0271542	0.155312	0.346494	0.0979899	0.259264		8.49706	8.47237	8.68133	8.63347	8.53599	7.94133	8.74553	8.50008	8.98476	8.80395	8.70489	8.65637	8.75649	8.64269	8.72644	8.9271	8.73301	8.96768	8.99402	8.94021	8.13354	8.55959	8.52784	8.30285	8.81829	8.79018	8.22077	8.33091	8.49546	8.42626	8.53378	8.62428	8.47712	8.28477	8.19728	8.46499	8.99979	8.08923
	Funhe2EKm000977	SWI/SNF-related matrix-associated actin-dependent regulator of chromatin subfamily E member (86%P)			0.0155764	0.0751429	0.539515	0.714385	0.685035	0.815407		5.52367	5.08634	6.23146	5.91173	5.88892	5.88967	5.62062	5.73907	5.85821	5.87589	5.90879	5.96165	5.57488	5.92978	5.5941	6.26124	5.94131	6.03815	6.18492	5.69176	5.5134	5.8646	5.70579	5.46514	6.06387	6.10323	5.90803	5.51632	5.89748	5.78432	5.89793	6.22107	5.75186	5.69036	6.20991	6.05378	6.18473	5.35447
	Funhe2EKm000978	Insulin growth factor-binding protein 4 (100%P)	P22692		0.224719	0.432563	0.670157	0.805864	0.502203	0.686698		9.81465	9.3835	8.17099	8.19093	9.32	8.50074	9.30344	8.63521	8.01516	9.33131	8.51427	9.42687	8.5544	9.46516	8.02018	9.4326	9.22103	9.27015	8.71437	9.56078	8.7198	9.20857	9.30645	9.53824	9.55662	8.86938	9.19352	9.59121	8.84523	9.68347	9.5965	8.74415	9.3516	9.74631	9.80541	8.47419	8.99244	9.14581
	Funhe2EKm000979	IKAROS family zinc finger 3 (Aiolos) (100%P)	Q9UKT9		0.0526901	0.172894	0.00653024	0.0405059	0.434153	0.633571		7.52775	7.22159	7.10458	7.03287	7.0093	7.05725	7.34695	6.77467	6.39727	7.08707	6.63493	6.74055	6.62576	6.56911	7.18975	6.91329	7.21717	7.12282	6.48411	6.41708	7.51741	7.07307	6.83795	7.33434	7.40408	6.7416	6.61204	6.89036	6.83755	6.96926	6.95698	6.34639	5.99153	6.58173	6.83054	6.79017	6.79601	6.42114
	Funhe2EKm000980	Myeloid/lymphoid or mixed-lineage leukemia (trithorax , ), translocated to (100%P)	P55198		0.0890627	0.243898	0.166606	0.361798	0.286974	0.49919		9.33767	9.56109	8.87428	9.60126	9.43915	9.11621	9.40489	8.94158	9.25528	9.4521	9.31336	9.70412	9.26576	10.0182	9.51413	9.68135	9.56186	9.46779	9.799	9.71674	8.81663	9.23705	9.25728	9.81013	9.59224	9.49616	9.31066	9.37669	9.85114	9.34862	9.33148	9.56475	9.64939	9.22667	9.21747	9.79559	9.39977	9.57708
	Funhe2EKm000981	CDGSH iron-sulfur domain-containing protein 3, mitochondrial (100%P)	P0C7P0		0.309204	0.521084	0.222516	0.430248	0.64452	0.789255		6.65593	6.85311	6.50246	6.89763	6.72873	6.74669	6.76456	6.55348	6.69748	6.4454	6.89662	6.43472	7.03608	6.38669	7.55936	7.15	6.67179	6.43908	6.32845	6.637	5.52946	7.09103	7.31619	6.61157	6.75054	6.64616	7.23516	6.77984	6.36933	7.04925	6.74697	6.75809	6.87307	7.19005	6.99592	6.54397	6.41567	6.51833
	Funhe2EKm000982	CDGSH iron-sulfur domain-containing protein 3, mitochondrial (71%M)	P0C7P0		0.0219925	0.0953629	0.735204	0.847341	0.980195	0.988439		6.43591	6.04528	6.74029	6.17734	5.69497	6.6279	5.89098	6.52603	6.2985	6.25619	6.26376	6.05944	6.19481	5.82819	5.5155	6.04017	6.46307	6.15324	5.78248	5.76807	5.92075	6.348	6.26466	6.12925	6.30375	6.13234	6.33435	6.45621	6.41262	6.09906	6.24526	6.29622	6.24728	6.28536	6.24463	6.18095	5.93749	6.67692
	Funhe2EKm000983	Proteasome (prosome, macropain) subunit, beta type (100%P)	P49720		0.0217568	0.0946353	0.000952156	0.00989757	0.716844	0.83598		9.97635	10.2556	10.074	10.6827	10.2801	10.225	10.286	10.4701	10.5655	10.4528	10.7454	10.5636	10.9884	10.5282	11.1283	10.3826	10.4809	10.5495	10.3904	10.2439	10.4365	10.162	10.251	10.2867	10.1552	9.41974	10.4324	10.1848	10.3933	10.3993	10.2388	10.4529	10.3709	10.5913	10.3067	10.4308	10.2532	10.675
	Funhe2EKm000984	polycomb group ring finger 2 (17%P)			0.00128205	0.012322	0.0173303	0.080699	0.0940631	0.252795		5.99537	5.95736	6.27337	6.53413	6.27352	6.09854	5.95853	5.84881	6.22171	6.10189	6.53237	6.16138	6.44953	6.21312	5.79897	6.24544	6.22761	6.51473	6.45503	6.64462	5.80544	6.57631	6.76407	6.67995	6.30162	6.36352	6.25359	6.69353	6.23037	6.3016	6.87351	6.34502	6.29062	6.66479	6.21904	6.4453	6.92223	6.51917
	Funhe2EKm000985	Polycomb group RING finger protein (100%P)	P35226		0.0142548	0.0706125	0.0594143	0.187294	0.408524	0.612016		7.87082	8.25902	7.77295	8.05417	8.03145	7.61924	7.97497	7.78865	8.1086	7.97871	7.96891	8.28601	8.10671	8.41628	8.06906	8.10841	8.15559	8.2352	8.67626	8.5269	7.38325	8.06684	7.76462	8.14966	7.75386	7.73314	7.59445	8.16505	8.18019	7.66952	8.21283	7.81589	7.51211	7.79814	7.92759	7.71147	8.36129	7.88203
	Funhe2EKm000987	Pre-mRNA-splicing factor CWC25 (100%T)	Q9NXE8		0.357927	0.567262	0.803287	0.888867	0.25124	0.462057		8.25603	8.23634	7.73566	8.26382	8.1388	8.1954	8.36659	8.17104	8.30182	8.22138	7.8707	8.03382	8.54735	8.1367	8.30598	8.46866	8.24747	8.6999	8.26928	8.42829	8.40846	8.27103	8.21259	8.36966	7.94557	8.21584	8.43876	8.19027	8.80427	8.49734	8.25421	8.27022	8.39492	8.4102	8.19801	8.35408	8.05688	8.44485
	Funhe2EKm000988	Transcription factor Sp6 (100%M)	Q3SY56		0.0883057	0.242684	2.03E-08	2.26E-06	0.259651	0.471026		5.9679	6.50136	6.38265	6.62861	6.84866	7.01914	6.69833	7.61577	7.26154	7.1455	7.05212	7.22447	6.93012	6.99451	7.40771	7.36869	7.24789	7.10777	7.43158	7.12347	8.25062	6.63701	6.62093	6.47732	6.93442	6.82534	7.88078	7.57753	7.29321	7.28167	7.74504	7.31985	7.52823	6.97382	7.4262	7.85501	7.14867	7.0306
	Funhe2EKm000989	Secernin-2 (100%P)	Q96FV2		0.00668459	0.0412383	0.0593627	0.18716	0.811683	0.893479		8.88175	9.14702	8.76697	9.16712	9.0471	8.58598	9.03174	8.6607	8.88243	9.05067	9.07286	9.26146	9.14125	9.12548	9.36351	9.22565	9.01565	9.23424	9.381	9.17484	8.82056	9.44963	9.37171	9.24593	9.2207	9.1273	9.07629	9.18629	9.34999	9.05368	9.30279	9.21709	8.97789	9.32456	9.27497	8.94866	9.42494	9.13788
	Funhe2EKm000990	Nuclease HARBI1 (100%T)	Q566P6		0.0411356	0.146185	0.539558	0.714426	0.570187	0.736838		6.56028	5.91961	5.95017	6.28502	5.93046	6.49551	6.66252	6.02178	6.37384	6.13029	5.9714	5.94189	6.56232	5.88016	5.61528	6.47215	6.7602	6.84048	6.43632	6.41173	6.0782	6.61378	6.37823	5.9379	6.47405	6.06904	6.19352	6.20607	6.04398	6.40502	6.47308	5.61491	6.19756	6.12889	6.7025	6.26724	6.21421	5.91581
	Funhe2EKm000991	Aly/REF export factor (100%P)	Q86V81		0.0159429	0.0763122	9.43E-09	1.22E-06	0.196659	0.399742		7.74766	7.82353	7.95545	8.31298	7.81513	7.74777	8.28005	7.77779	8.04216	8.28177	8.74185	8.24963	8.79097	8.57207	8.56524	8.51567	8.2021	8.35879	8.20744	8.30268	8.51766	7.96305	8.48978	7.77378	8.32841	8.10706	8.44302	7.95596	8.35376	8.85676	8.33807	9.16053	8.38232	8.82341	8.65936	8.6055	8.40388	8.7958
	Funhe2EKm000992	Phosphatase 1, regulatory (inhibitor) subunit 12C (PPP1R12C), mRNA protein (100%P)	Q9BZL4		5.49E-07	3.15E-05	0.0147518	0.0723365	0.0568187	0.181916		9.43336	9.15592	9.02823	9.06297	9.1429	9.099	9.31752	9.10067	9.32424	9.27558	9.50166	9.65919	9.43314	9.65779	9.64794	9.35555	9.26025	9.43093	9.52813	9.84684	9.34364	9.27138	9.29651	9.1245	9.20398	9.05264	9.11121	9.37577	9.26309	9.20153	9.52198	9.06613	9.11082	8.91251	8.91275	9.32661	9.47017	8.87267
	Funhe2EKm000993	Nicotinate-nucleotide pyrophosphorylase (carboxylating) (96%P)	Q15274		0.768162	0.86809	6.65E-08	5.77E-06	0.030122	0.118155		6.61053	6.83048	7.14851	6.56857	6.98088	6.75024	6.52451	6.28337	6.75461	6.65499	6.60146	6.42122	6.3178	6.36509	7.08836	6.07177	5.61565	6.31759	6.33497	6.1603	5.45521	6.60597	6.95889	6.93474	6.64687	7.16582	6.8422	6.51221	6.23486	6.21484	6.50453	5.55743	6.14494	5.5879	6.31538	5.20718	6.10133	6.18862
	Funhe2EKm000996	Glutamate receptor ionotropic, delta-2 (92%T)	O43424		0.132354	0.314049	0.958552	0.976361	0.928006	0.959559		5.62855	6.46766	6.85132	6.11329	7.18704	5.81165	6.00208	6.0616	6.18719	6.60106	6.47829	6.83413	6.11818	5.99817	6.02584	6.32274	5.89517	5.92559	7.03498	6.14417	5.50195	5.82517	6.05978	6.09198	6.4758	6.69536	5.7238	5.7806	6.52679	5.73124	6.0845	5.74618	5.94259	5.68775	6.33085	5.82502	6.0577	5.89715
	Funhe2EKm000997	Family with sequence similarity 190, member A (100%M)	Q9C0I3		0.0125096	0.0644555	0.044927	0.155432	0.530926	0.707782		7.81596	8.28489	7.74702	8.24657	7.93433	8.0909	8.17204	8.13345	7.81186	8.08816	7.91403	7.61072	7.49342	7.80168	8.13684	7.76308	7.91128	8.05433	8.06146	8.04606	8.11048	8.25954	7.91532	8.44051	7.841	8.27778	8.20221	8.12502	8.18838	8.29661	7.90234	8.08839	8.10956	7.82397	8.02623	8.3579	8.10276	7.92358
	Funhe2EKm000998	Tripartite motif containing 36 (100%M)	Q9NQ86		0.336762	0.547217	0.214803	0.420951	0.730339	0.844345		8.63436	8.79856	8.57545	8.95162	8.8325	8.42759	8.88295	8.48458	8.62277	8.6465	8.71224	8.80576	8.76808	9.01672	8.4549	8.76722	8.6693	8.92851	8.80462	8.73306	8.74893	9.04757	8.61608	8.88708	8.77808	9.09345	8.48546	8.59851	9.14356	8.4832	8.9799	8.86853	8.99746	8.80155	9.11439	8.90333	8.95501	8.6233
	Funhe2EKm000999	Geranylgeranyl transferase type-1 subunit beta (95%P)	P53609		0.00296463	0.023065	0.00777322	0.0459054	0.929809	0.960629		7.60379	7.75186	7.01647	7.25977	8.36161	7.20528	7.83642	7.08627	7.55655	7.84117	7.55511	8.49176	7.75803	8.26892	7.46893	8.10912	7.86602	7.69318	7.61001	7.7066	7.43725	7.17813	7.34527	7.48939	7.32504	6.55009	7.59914	7.16331	7.40675	7.12485	7.08836	7.53539	7.52905	7.82873	7.50173	7.29335	7.2934	7.49459
	Funhe2EKm001000	Coiled-coil domain-containing protein (82%P)	Q8NEF3		0.439633	0.637967	0.496906	0.682417	0.984612	0.990939		6.22291	4.94327	5.27171	5.46764	4.42663	5.19333	4.25349	5.37139	5.5228	5.62824	5.32593	4.82552	5.56581	4.58887	5.25701	5.25991	4.82183	5.05284	5.60759	5.11671	5.50951	5.1794	5.70194	4.863	5.625	6.21664	4.8657	5.81685	5.27593	5.84869	4.82885	5.36532	4.52512	6.27779	5.67017	5.36367	6.57992	4.98896
	Funhe2EKm001001	Fem-1 c (C, elegans) (100%P)	Q96JP0		0.148161	0.336554	0.660238	0.799494	0.312822	0.524648		8.96715	8.40021	8.04729	8.55955	8.28168	8.46221	8.52104	8.20049	7.97107	8.51786	8.68952	8.66219	8.37254	9.06745	8.71264	8.31678	8.46325	8.28363	8.88269	8.86063	8.4549	8.20248	8.80364	8.36245	8.42119	8.98884	9.03451	8.45097	8.35177	8.58472	8.61781	8.69583	8.3925	8.40536	8.34915	8.60288	8.25801	8.39369
	Funhe2EKm001002	Transmembrane emp24 domain-containing protein (93%M)	Q9Y3B3		4.20E-06	0.000154093	2.39E-07	1.58E-05	0.109764	0.279063		9.33858	9.47741	9.09677	9.6449	9.32823	9.50188	9.44825	9.49416	9.43856	9.53981	9.82926	9.98875	10.1003	10.0919	10.0128	9.65054	9.7938	9.5615	9.80087	10.0089	9.52721	9.34214	9.26067	9.35706	9.13529	9.32536	9.69063	9.56246	9.42604	9.57029	9.28871	9.70784	9.59796	9.74194	9.57887	9.47894	9.24116	9.53323
	Funhe2EKm001003	Mex-3 C (C, elegans) (100%M)	Q5U5Q3		1.30E-06	6.19E-05	0.0297943	0.11724	0.296128	0.508346		8.53896	8.34394	9.13495	9.50155	8.44399	8.40954	8.60492	8.30231	8.36025	8.8158	8.61306	9.22444	8.90791	9.14774	8.3622	8.56987	8.64472	9.07715	9.25581	9.31695	8.61785	7.85427	8.77894	7.80715	7.54849	8.31211	7.90762	8.11252	8.33359	8.29969	7.34706	8.13738	7.99219	8.42469	7.88367	8.50269	9.03349	8.2165
	Funhe2EKm001004	Uncharacterized protein (82%Z)			0.270222	0.48189	0.567732	0.734881	0.817688	0.897054		4.3049	3.87483	5.77639	4.721	5.05478	5.4192	4.52625	4.42711	4.88685	4.99031	5.37465	4.49525	3.92069	4.49235	4.59972	4.19671	4.36	4.96075	5.41193	4.70591	5.15205	4.75115	4.72685	4.84763	4.80417	5.07818	4.7732	4.93219	4.96602	4.36467	4.71479	5.02196	4.40989	4.5691	4.75809	4.5659	4.63427	4.44784
	Funhe2EKm001005	Mothers against decapentaplegic (100%S)	Q13485		4.55E-05	0.000988633	0.015295	0.0742145	0.221166	0.428759		7.57486	7.88238	7.06976	7.69211	7.91746	7.45873	7.61853	7.21991	7.01495	7.76803	7.25684	7.91355	7.94305	8.13307	7.42284	7.42349	8.03085	8.01267	8.42369	8.53566	7.64617	7.40079	7.64146	6.58612	7.04704	7.43416	7.63259	7.56483	6.90758	7.45685	7.33522	6.68326	7.48377	6.50007	6.80265	7.20774	7.96747	7.87925
	Funhe2EKm001006	Transducin enhancer of split 1 (E(sp1) , ) (100%M)	Q04727		0.000822138	0.00887455	0.106558	0.274107	0.193638	0.395999		8.35434	8.20106	7.85903	8.11539	8.02646	7.95671	8.32647	8.06699	7.73335	8.25798	8.44531	8.20943	8.67479	8.38313	8.34009	8.12818	8.48213	8.56301	8.50022	8.63623	7.92851	8.00902	8.17588	8.22281	8.07774	7.83292	8.4365	8.27719	8.40489	8.32907	8.18769	8.18745	8.44858	8.36949	8.19194	7.9056	8.51931	8.27549
	Funhe2EKm001007	RAS and EF-hand domain containing (21%P)	Q8IZ41		0.0203072	0.0902819	0.211428	0.416846	0.63725	0.784055		5.09284	4.96694	5.74315	4.50163	4.70966	5.17275	5.27845	5.09922	5.38792	4.90494	3.99341	4.97329	5.17239	4.81544	4.38964	5.77294	4.88933	5.27224	4.99729	4.98987	5.15035	4.83121	5.18403	5.78778	5.26087	5.71334	4.51944	5.88714	5.30803	5.2679	4.98857	5.53728	5.05731	4.88989	4.92404	6.24467	4.41822	5.88434
	Funhe2EKm001008	Ras and EF-hand domain-containing protein (87%M)	Q8IZ41		0.223995	0.431812	0.0707829	0.209933	0.346775	0.556772		7.16675	6.51181	6.56227	5.3891	6.52752	6.32293	6.90432	6.36824	6.93108	6.9355	5.64303	6.92592	6.30765	6.74328	5.38426	6.58549	6.63775	6.21299	6.20049	6.25803	7.09815	6.70433	5.7707	6.77975	6.30627	6.89689	6.89123	6.80749	6.49403	6.97043	7.08729	6.71425	6.49422	6.62909	6.59639	7.07784	5.94449	7.45168
	Funhe2EKm001009	FERM domain-containing protein 3 (100%P)	A2A2Y4		0.127403	0.30639	0.111091	0.281043	0.217148	0.423735		6.49633	5.53877	6.16643	6.00049	5.17788	5.35489	5.83357	5.13098	5.80665	6.36591	5.48143	4.69741	6.05747	5.27035	5.18229	6.28093	6.42429	6.33977	6.80733	5.46135	5.7697	5.16688	5.09082	5.15305	5.80827	4.64236	6.06863	6.10959	5.52842	5.63051	6.25388	5.79615	5.62165	5.19425	5.01508	5.89948	5.90303	5.29678
	Funhe2EKm001010	Chromosome 9 open reading frame (88%P)	Q5T6J7		0.00482168	0.0326396	0.0908991	0.247186	0.702142	0.826657		5.73432	5.9631	5.66834	5.66522	5.47535	6.23537	5.62766	5.23329	5.59312	5.66896	5.53161	5.26379	5.7852	5.92124	6.0301	5.65326	5.8149	5.36345	5.66675	5.95301	5.57626	5.57628	6.18769	5.66325	5.6567	5.36942	5.50089	5.66007	5.46625	5.42165	5.41713	5.3218	5.58946	4.79556	5.77749	5.30506	5.57487	5.54087
	Funhe2EKm001011	Ubiquilin-1 (68%P)	Q9UHD9		0.177045	0.375333	0.0232676	0.0992614	0.0333647	0.126947		5.57062	6.10737	6.55267	6.15748	6.00708	6.59724	5.72038	6.13952	6.21638	5.60498	5.70869	6.1831	6.21707	6.16843	6.0648	5.87029	6.03375	6.25463	5.73488	6.78496	5.65364	6.36523	6.2094	5.87604	5.99499	6.14815	5.75421	6.13525	6.03245	5.76008	5.16147	6.36842	6.14274	6.25129	6.11441	6.25859	6.88931	6.06411
	Funhe2EKm001011l2	G kinase-anchoring protein (100%P)	Q5VSY0		0.111289	0.281397	0.0172777	0.0805292	0.815647	0.895886		8.51923	8.81395	8.67756	9.05617	9.09426	8.54642	9.07199	8.92365	9.03378	9.0846	8.98187	9.01847	9.15775	9.10204	9.05768	9.36815	9.17087	8.95866	9.23195	9.2595	8.68582	8.8875	8.88194	8.82046	8.61269	8.72319	8.99925	8.79913	8.85566	8.99183	8.76253	9.17167	8.78641	9.31385	8.89284	8.96998	9.0541	9.16163
	Funhe2EKm001013	Kinesin family member 27 (70%M)	Q86VH2		0.242479	0.452351	0.849881	0.915559	0.869701	0.926699		4.73719	4.77071	6.25779	5.98353	5.67152	5.38861	4.53056	5.81769	5.55351	5.30701	5.36976	5.48899	5.00453	4.85407	4.93215	5.27289	5.57301	6.02084	5.15105	5.23718	5.11493	5.20372	5.20823	5.22465	5.46303	4.94543	4.96365	5.1684	5.42156	5.54905	4.96132	5.64894	4.78337	4.77374	5.14386	5.46313	4.73694	5.15565
	Funhe2EKm001015	Chromosome 9 open reading frame (100%T)	Q5T6V5		0.0572055	0.182624	0.645717	0.789966	0.827585	0.902656		5.60403	5.33862	6.44644	6.14975	6.2451	6.16695	5.73341	6.4682	5.90658	5.84296	6.24634	6.13081	6.04688	5.21298	7.33162	6.10931	6.51042	4.96588	6.12614	5.33212	5.84844	5.35443	6.6926	6.20453	5.46884	5.59372	5.43165	6.12435	5.88896	5.44929	5.96245	6.40526	6.32535	5.61017	5.58236	5.0651	5.86516	5.40538
	Funhe2EKm001016	Heterogeneous nuclear ribonucleoprotein K (100%P)	P61978		3.61E-07	2.22E-05	0.183645	0.383837	0.659707	0.799136		10.9261	11.1452	10.9238	11.239	10.9692	10.7132	11.0659	10.9844	11.3165	10.9969	11.2845	11.1636	11.3823	11.3645	11.2505	11.0443	11.0167	10.8211	11.1962	11.4622	10.8427	10.6611	10.9277	10.6569	10.6146	11.0053	10.8297	10.6515	10.6196	10.9278	10.5878	10.7384	10.9786	11.1124	11.1415	10.7697	11.0546	11.0646
	Funhe2EKm001017	RecQ-mediated instability protein (100%P)	Q9H9A7		0.069678	0.207854	0.0116403	0.0611628	0.322339	0.533935		6.42135	7.11631	5.97233	7.32547	6.5587	7.10055	7.23302	6.92626	6.75341	7.30004	7.24913	7.18218	7.60141	7.37257	7.6637	7.13199	7.5618	7.05697	6.96954	7.20215	6.97966	7.04732	6.9227	7.28758	7.00167	7.21394	7.31283	7.16626	7.16372	7.07541	7.31578	7.23068	7.25921	7.31389	7.27972	6.7679	7.49591	6.92401
	Funhe2EKm001020	RING finger protein (100%M)	Q9H0X6		0.154945	0.346051	0.00372457	0.0270876	0.585356	0.747775		5.19947	3.89096	5.26722	4.86932	3.84195	5.77086	4.23635	4.42015	4.5399	4.4407	4.03263	4.29277	3.63535	3.8162	4.0003	3.9591	4.01134	3.86297	3.88869	3.58649	4.42345	4.62829	4.38971	4.43938	4.73119	4.03062	4.57345	4.21915	4.35193	4.11915	4.09898	4.48357	4.6207	3.78252	3.94954	4.67778	4.18063	3.94891
	Funhe2EKm001022	Uncharacterized protein (100%T)			9.04E-05	0.00167104	0.00311394	0.02388	0.0143567	0.0709796		5.9916	5.71963	6.79584	6.02837	5.74578	6.66467	6.81883	7.26015	6.34045	6.39509	7.06386	7.30025	6.76769	6.4537	7.34089	6.52247	6.5514	7.20297	6.93843	7.16372	7.57751	6.49895	6.57334	6.10195	6.35738	5.39522	7.11401	6.71169	5.81848	7.01711	5.65283	5.86964	6.20294	6.25927	6.27922	6.70246	6.66435	6.842
	Funhe2EKm001023	Uncharacterized protein (93%T)			0.0341637	0.128949	0.00428395	0.0299876	0.996253	0.997569		4.02287	4.14707	4.97956	4.23402	4.22656	5.40784	3.91383	4.27691	4.68157	4.38507	4.25913	4.4189	5.2098	4.74288	3.70889	4.75743	3.72326	6.41823	5.61073	4.71384	4.99401	4.62668	4.12144	4.57576	4.64042	5.41112	4.50332	4.70986	5.9377	4.49672	5.29261	4.72811	5.18069	4.80546	5.71747	4.56695	5.53213	4.93707
	Funhe2EKm001024	Discoidin domain receptor family, member 2, like (100%P)	Q16832		0.068511	0.205609	0.0599261	0.188367	0.586424	0.748605		9.21119	9.24496	8.17457	8.13728	9.0546	8.52938	9.13411	8.98059	8.53699	9.10883	8.68445	9.23776	9.06149	8.74367	8.5103	9.48001	9.12671	9.3402	8.82474	9.11063	9.03401	8.98421	8.62104	8.6431	9.34094	8.68967	8.99156	9.1273	8.73338	9.50536	9.36277	9.48548	9.30441	9.38861	9.5054	8.9788	9.13494	9.1232
	Funhe2EKm001025	Lysine 6-oxidase (99%M)	P28300		0.344008	0.55422	0.217948	0.424749	0.625925	0.776608		9.12205	9.20191	7.84483	7.74443	8.99947	8.73052	8.74489	8.40711	7.83772	9.14126	6.80444	9.28128	9.17936	8.89336	7.69806	8.81704	8.97321	8.37135	8.42854	7.93591	6.58266	9.22379	9.64444	8.99384	9.2204	9.07923	9.13881	8.53103	8.16363	9.11987	8.89254	8.56554	8.52965	9.26327	9.31051	8.20903	7.54086	9.3017
	Funhe2EKm001026	Synuclein, alpha interacting protein (100%M)	Q9Y6H5		0.596988	0.75634	0.0236295	0.100336	0.853805	0.917758		8.02876	7.72165	7.11871	7.09992	7.80089	7.23423	7.75319	7.45005	7.25151	7.88337	7.6726	8.28957	7.78914	8.29266	7.59803	8.05718	7.60586	7.78807	7.74115	8.05497	7.371	7.48591	7.16803	7.43633	7.56104	7.99905	7.60179	7.78138	8.07798	7.83938	8.03644	8.00686	7.56883	7.85337	7.57557	7.80305	7.70618	7.87972
	Funhe2EKm001027	RING finger protein (82%P)	Q8ND24		0.00770286	0.0456299	0.00315247	0.0241114	0.452306	0.648422		7.20198	7.16262	6.94412	7.48328	7.02512	7.37871	7.20772	6.87101	7.45861	7.00579	7.50092	7.20483	7.26463	7.02276	7.48919	7.63721	7.35921	7.53495	7.49197	7.30424	7.31101	6.66863	6.85113	6.96941	7.07591	7.12773	6.90764	6.84422	7.17582	7.03787	7.1034	7.16694	6.6436	7.44548	6.90113	7.53732	7.48689	6.89239
	Funhe2EKm001028	Sorting nexin 2 (100%P)	O60749		0.760172	0.86295	0.0745767	0.217208	0.226329	0.434491		10.0067	10.3135	9.71135	10.0597	10.4117	9.8385	10.3604	10.2715	9.92858	10.1119	9.89485	10.2039	9.743	10.2585	9.80623	10.1624	10.1432	10.3299	10.2633	10.3039	9.90075	10.3189	9.87477	10.2367	9.7528	9.98408	9.85817	10.1915	10.0098	10.0766	10.0092	10.0831	10.0845	10.2077	10.1974	9.95408	10.1598	10.1263
	Funhe2EKm001029	Peptidylprolyl isomerase C (cyclophilin C) (100%M)	P45877		0.0563582	0.180875	0.89521	0.940879	0.405067	0.60888		7.02042	6.9708	6.23702	6.14874	6.57417	5.72303	6.45288	6.61613	6.28343	6.31828	6.58263	6.96065	5.93446	6.66968	6.77544	6.53963	6.13238	6.4145	6.05169	7.23054	6.00488	6.43885	6.47965	6.08786	6.77537	6.17651	6.18629	6.71755	6.09231	6.89774	6.63389	6.43242	6.98886	6.04743	6.57361	6.08993	7.03128	7.2326
	Funhe2EKm001031	Histone-lysine N-methyltransferase PRDM6 (86%M)	Q9NQX0		0.407329	0.610798	0.101675	0.26568	0.949445	0.97121		5.93119	5.94051	5.32996	4.84368	5.72597	5.44009	5.16636	5.16955	4.81406	5.59776	5.84152	5.63327	5.63465	5.0819	5.05811	5.57329	5.48857	6.17461	5.3172	5.7674	4.22282	5.90932	5.40404	4.86225	5.89238	5.52902	4.7095	5.51141	5.49824	5.31319	5.71975	5.60885	6.05469	4.96625	5.68332	6.20461	6.45674	4.81332
	Funhe2EKm001032	GTPase IMAP family member 4 (86%P)	Q9NUV9		0.599868	0.758516	0.10201	0.266194	0.401295	0.605366		6.09419	5.59372	6.70859	5.51136	4.90468	6.44166	6.68401	7.28271	6.38264	4.78325	6.32024	4.72487	6.10756	7.26132	7.89654	4.85073	4.54654	4.15352	4.15544	4.96097	5.92829	6.06107	4.64645	4.98768	4.71603	5.35818	6.12339	5.96965	4.56967	8.12067	5.22455	4.29012	7.19227	5.2355	6.76465	4.21207	5.32411	6.30776
	Funhe2EKm001033	Solute carrier family 12 (sodium/potassium/chloride transporters), member 2 (100%M)	P55011		0.298977	0.51109	0.250445	0.461206	0.211655	0.417162		9.13138	9.32404	8.9341	8.69959	9.08226	8.7183	8.67883	8.6573	8.33035	8.77338	8.79751	8.58467	8.78841	8.87563	8.72712	8.41313	8.51937	8.9285	8.99705	8.94962	8.58618	9.00113	9.09665	8.8315	8.86806	8.33327	8.39221	8.85849	9.01563	8.55165	8.6884	8.46184	8.83733	8.61889	8.58725	9.0174	8.41675	9.30428
	Funhe2EKm001034	Centrosomal protein of 120 kDa (100%P)	Q8N960		0.853081	0.917425	0.218265	0.425132	0.210968	0.41641		6.28816	6.60492	6.31151	6.20442	6.32739	6.1187	6.34715	6.719	6.93025	6.48968	6.82019	6.64937	7.04097	6.03522	6.77201	7.00122	6.89453	6.84872	6.72913	6.81107	6.10043	6.67751	6.23102	6.897	6.59287	6.53381	6.96898	6.05333	6.97644	6.33798	6.99012	6.4732	6.52866	6.91823	6.44886	5.83572	7.16384	6.50014
	Funhe2EKm001035	Zinc finger protein 608 (89%P)	Q9ULD9		0.302375	0.514554	0.288579	0.500751	0.907116	0.947398		7.65796	7.86902	6.95818	6.99704	8.06272	7.01104	7.39623	7.51483	7.31465	7.83663	7.62849	7.84976	6.8685	8.07748	7.25203	7.86323	7.56631	7.47572	7.87913	8.04847	7.20727	7.13786	6.77355	7.26184	7.6125	7.77087	7.34185	7.31487	8.2025	7.90753	8.09996	7.60155	7.95349	7.27388	7.84926	7.34469	7.89553	7.28962
	Funhe2EKm001037	GRAM domain-containing protein (100%T)	Q96HH9		0.438334	0.636977	0.13075	0.311553	0.343229	0.553459		7.10883	6.87881	6.24859	6.56872	6.77724	5.87719	6.94955	6.50868	6.42286	7.08073	6.71709	6.79451	6.36393	6.81517	6.54398	6.78619	6.73536	7.29214	6.5537	7.31095	6.52803	6.92512	6.78206	6.51733	7.37163	7.03475	6.61885	7.0027	6.66974	6.87297	7.04737	6.89547	6.33286	6.78804	7.00415	6.28977	7.59187	6.92587
	Funhe2EKm001039	Unknown			2.63E-06	0.000107211	0.522297	0.701364	0.108351	0.276964		4.8451	4.84268	4.97956	4.32166	3.83847	5.40597	4.44823	4.27691	4.64917	4.67628	3.99345	3.9841	4.63884	4.40409	4.63787	4.39169	4.26079	5.13585	4.50255	3.97425	4.45976	6.00652	5.2503	5.57971	5.19227	4.99118	5.51887	4.60598	5.23571	4.85442	5.33942	4.8026	4.88015	5.19589	4.92231	4.34445	5.74013	4.67255
	Funhe2EKm001040	Nudix (nucleoside diphosphate linked moiety X)-type motif (100%P)	Q9BQG2		0.337453	0.547816	0.629982	0.779406	0.740436	0.850554		7.43006	7.63185	7.97489	8.04825	7.41909	7.70271	6.77456	7.78253	8.26721	7.72422	8.33237	7.16418	8.41087	8.18346	8.30978	8.04623	7.13046	8.27694	7.65454	7.92169	8.27057	8.13829	8.04262	7.2246	7.94204	7.73728	8.02237	7.33288	7.22041	7.84726	7.49182	7.45101	7.52813	7.44239	8.03391	8.77131	7.28393	7.98481
	Funhe2EKm001041	Vertebrate protein tyrosine phosphatase, receptor type, D (PTPRD, zgc:165626) (84%M)	P40189		0.0383875	0.139435	0.307188	0.519354	0.0878032	0.241799		7.51516	7.52372	7.37216	7.14053	7.55555	7.37656	7.51627	7.40159	6.58523	7.35502	7.41662	7.39811	7.38546	7.83998	6.85643	6.32545	6.85259	6.44109	6.1631	6.18242	6.82386	7.5286	6.81848	7.30414	6.54589	7.75737	8.05858	7.00279	7.04104	7.35803	7.10911	7.2146	6.75579	6.69767	7.09946	7.4946	6.81578	7.26886
	Funhe2EKm001043	HIR histone cell cycle regulation defective A (100%T)	P54198		0.00145453	0.0135832	0.00368771	0.0268742	0.139212	0.323978		9.82443	9.98374	9.65461	9.76581	9.90738	9.51987	9.95521	9.82899	9.65209	9.90694	10.1251	9.94258	10.32	10.1005	10.1485	10.1717	10.2447	9.76064	9.76761	10.059	9.72354	9.69966	9.56071	10.1901	9.7338	9.6351	10.097	9.62287	9.91103	9.86415	10.0308	10.0355	9.86936	9.88843	9.78622	9.69143	9.8004	9.8641
	Funhe2EKm001044	Solute carrier family 2, facilitated glucose transporter member (100%P)	Q9NY64		0.305203	0.517279	0.539323	0.714222	0.629361	0.778958		7.85046	7.96358	7.24592	7.87723	7.03442	7.53813	7.13554	7.51371	7.44858	7.56376	7.87792	7.50764	8.44686	7.43912	7.56727	7.66159	7.70227	7.85919	7.36599	8.02621	7.97468	7.5089	7.89234	7.44722	7.85111	7.664	7.62475	8.05549	7.31497	7.578	8.14046	8.71768	7.30109	7.58442	7.95874	7.73502	7.99191	7.47018
	Funhe2EKm001046	Transmembrane protein 8C (100%T)	A6NI61		0.0791388	0.225689	0.0710379	0.210352	0.278219	0.490267		4.91564	4.78554	5.50004	5.16793	4.97726	4.89362	5.19083	4.5633	5.63422	4.61186	4.78976	4.72639	4.26106	4.98906	4.34191	5.11433	4.25016	5.22577	5.09879	5.02003	4.50967	5.02688	5.01725	5.20825	5.27456	5.08329	4.75283	4.69929	4.94686	4.71974	4.64	4.48897	4.39178	4.64744	4.89539	4.56431	5.54153	5.02931
	Funhe2EKm001047	ADAMTS protein 2 (100%T)	Q86TH1		0.961279	0.97784	0.296808	0.508905	0.21873	0.425696		7.71497	7.96566	6.63292	7.31775	7.45802	7.13161	7.24585	6.44109	7.00989	7.59555	7.04943	7.24769	7.05059	6.93131	6.94408	7.19675	7.30746	7.58152	6.57489	6.9598	5.84415	7.19299	7.26038	6.79748	7.38698	6.76368	7.05691	7.20827	7.40828	7.70215	7.53959	6.62852	7.51536	7.02994	7.44154	7.39353	6.42679	7.10056
	Funhe2EKm001048	FAM163B (100%P)	P0C2L3		0.908418	0.948114	0.175042	0.372984	0.905858	0.946766		5.07731	4.78183	5.68684	5.35512	5.62176	5.52788	4.52408	5.55433	5.34304	5.2947	4.44388	5.26441	4.9729	5.07281	5.5868	4.97448	4.6383	5.46984	4.91962	4.63214	5.08594	5.3625	5.07725	5.41256	4.97533	4.92027	4.68003	5.1934	5.32657	4.73368	5.14308	5.20213	4.72865	5.20685	4.90081	5.15515	5.36874	4.54811
	Funhe2EKm001051	Tetratricopeptide repeat protein 39A (98%T)	Q5SRH9		0.363845	0.57281	0.0673492	0.203405	0.122205	0.298654		8.10448	8.49803	7.89543	7.60579	8.7068	8.13774	8.63361	8.59913	7.65754	8.66812	8.13682	8.48015	8.56497	8.60458	9.36807	8.03517	7.59594	8.184	7.5758	7.78894	8.68834	8.53422	8.36681	8.13082	8.19515	8.26657	8.29834	8.38351	8.09552	9.10243	8.06254	7.96343	8.85675	9.10422	9.25195	8.29751	8.30325	9.07276
	Funhe2EKm001052	Growth arrest and DNA damage-inducible proteins-interacting protein (85%P)	Q8TAE8		0.038507	0.139706	0.278022	0.490128	0.963284	0.978962		7.82281	7.64118	8.07594	8.00173	7.64244	7.45294	7.40607	8.11286	7.83511	7.68465	8.08147	7.54103	8.28961	7.74272	7.91258	7.78169	7.70904	8.04672	7.74528	7.66225	7.67232	7.79297	7.78524	8.09258	7.55898	7.52701	7.80177	7.5039	7.45822	7.86989	7.65864	7.8724	7.56621	7.84033	7.6425	8.12843	7.59698	7.89733
	Funhe2EKm001054	Nuclear factor 1 X-type (90%M)	Q12857		0.929654	0.960522	0.67254	0.807681	0.731322	0.845017		8.65243	8.58497	7.51058	7.24085	8.35387	7.251	7.91191	7.36659	7.68231	8.44429	7.78748	9.28941	6.96602	8.73206	7.06386	7.54999	7.28857	7.89325	8.81648	8.6986	7.89206	7.10995	7.95188	7.50489	8.49382	7.65237	8.37621	8.41511	8.0449	8.33312	8.59686	7.65466	8.77458	8.07387	8.70445	7.43712	7.15554	8.19548
	Funhe2EKm001055	UV excision repair protein RAD23 A (96%M)	P54725		0.0299496	0.117645	0.0168932	0.0793346	0.275184	0.487208		9.71555	9.57065	9.25881	9.24897	9.77935	9.16879	9.49848	9.47701	9.39609	9.57003	9.6096	9.71983	9.78191	9.74104	9.81997	9.5891	9.76789	9.78031	9.67804	9.77147	9.44177	9.56194	9.50764	9.40898	9.61568	9.49692	9.63411	9.36359	9.39032	9.47863	9.37791	9.77883	9.62854	9.46969	9.36919	9.15549	9.80626	9.60669
	Funhe2EKm001056	Uncharacterized protein			0.822558	0.89976	0.486868	0.675097	0.27354	0.485418		10.0187	10.1781	9.93387	10.4384	10.0337	10.1956	10.1484	9.698	9.9261	10.0214	9.52319	10.2998	10.0811	10.2491	9.74773	9.99206	9.98166	9.93173	10.2079	10.2194	9.06548	9.54868	10.2289	9.78806	9.91311	10.0507	10.3428	9.90292	9.72059	10.0187	9.91039	9.8564	9.86733	10.0964	9.86279	9.92624	9.82475	9.87987
	Funhe2EKm001057	Uncharacterized protein			5.00E-05	0.00106109	0.0636034	0.195908	0.0670467	0.202818		9.75176	9.7477	9.60736	9.81607	9.81496	9.77955	10.0136	9.40857	9.82616	9.92292	9.94067	9.90451	10.1042	10.1196	9.97538	9.80694	9.81748	9.81221	9.96575	9.98542	9.7305	9.97314	9.72639	9.94127	9.49066	9.99444	9.89671	9.50616	9.7517	10.0206	9.76017	10.0613	10.251	10.0008	9.87133	10.0539	10.1775	10.1425
	Funhe2EKm001060	guanine nucleotide binding protein (G protein), gamma 13 (100%T)	Q9P2W3		0.0270568	0.109983	0.305908	0.517945	0.73019	0.844273		7.66187	7.62888	6.87442	6.9697	7.58742	6.98231	7.49049	7.55125	7.0404	7.80273	7.47994	7.46897	7.03532	7.63988	7.758	7.60098	7.50814	7.26077	7.50459	7.3576	7.44175	7.74755	7.03845	7.31246	7.89629	7.62411	7.89243	7.99409	7.86838	8.02266	7.86764	7.52937	7.7391	7.88488	7.51335	7.21261	7.52986	7.68304
	Funhe2EKm001061	TNF receptor-associated factor 7, E3 ubiquitin protein ligase (100%M)	Q6Q0C0		0.000104836	0.00187661	0.007751	0.0458078	0.268596	0.480198		9.58879	9.71334	9.4794	9.04922	9.31369	9.31333	9.65831	9.47032	9.13053	9.59065	9.73061	9.70212	9.69121	9.80844	9.65577	9.27574	9.6328	10.3018	10.4142	10.2649	9.3727	9.96025	9.65328	9.48098	9.71467	9.23307	9.70943	9.39402	9.47575	9.68338	9.78773	9.45859	9.83906	9.56169	9.6208	9.52445	10.0121	9.46027
	Funhe2EKm001062	CASK interacting protein 1 (100%T)	Q8WXD9		0.032779	0.125514	0.844885	0.912769	0.0423932	0.149267		9.65237	9.62594	8.68875	9.04162	9.70914	8.93087	9.7154	9.31173	8.80586	9.41285	8.79268	9.88507	9.34608	9.93159	9.07925	9.83305	9.76405	9.6395	9.84685	9.77736	9.21644	9.31103	9.30701	9.10701	9.49298	9.3817	9.28371	9.56713	9.79262	9.57922	9.60312	9.34999	9.72977	9.37711	9.46782	9.13691	9.61718	9.55853
	Funhe2EKm001063	Phosphoribosyl pyrophosphate synthase-associated protein 2 (100%P)	O60256		0.031771	0.122611	0.0110071	0.0587955	0.266617	0.478197		9.89079	9.90265	9.47033	9.74245	9.93831	9.41431	9.60093	9.53654	9.6018	9.79617	9.79694	9.89267	9.79299	9.82012	9.8833	9.68466	9.57852	9.89152	10.0575	9.81168	9.37058	9.85231	9.71763	9.8644	9.82411	9.75418	9.94774	9.83235	9.97974	9.77817	9.6735	10.0533	9.99755	9.92082	9.92774	9.87777	9.80024	10.1132
	Funhe2EKm001064	Neurabin-1 (100%P)	Q96SB3		0.00361857	0.0265412	0.239563	0.449101	0.712802	0.833118		6.19072	6.65757	5.70948	6.77548	6.86281	7.1006	6.92413	6.58171	7.2934	6.48049	7.24223	6.43438	6.01637	6.92474	6.71153	6.71984	6.18024	6.64186	6.61971	6.79299	6.46129	6.46996	7.1618	6.88379	7.41394	7.11864	7.45605	7.16158	7.39782	7.54608	7.45614	6.63673	7.46857	6.89063	7.63144	6.54222	7.30664	6.34677
	Funhe2EKm001065	protein disulfide isomerase family A, member 4 (22%P)	P13667		0.0107132	0.0577633	0.0282163	0.113097	0.193126	0.395365		9.21699	9.79866	9.38729	10.2048	9.82639	9.60239	9.51165	9.54767	9.60354	9.53417	9.90531	9.34467	9.9615	9.72854	9.67335	9.68028	9.8738	10.405	10.0185	10.2041	9.46851	9.75636	9.91661	9.71049	9.85142	9.37964	9.48218	9.55327	9.71561	9.0717	9.5161	9.89113	9.05676	9.35242	9.55299	9.85064	10.2385	9.66963
	Funhe2EKm001065l2	Calcium-regulated heat stable protein (88%P)	Q9Y2V2		0.0346126	0.130006	0.0513923	0.170025	0.429537	0.629682		8.15154	8.23075	8.51213	8.40391	8.28978	8.16532	8.31184	8.31229	8.61547	8.44041	8.05519	8.09527	8.91634	8.24147	8.51427	8.71444	8.58401	9.12489	8.61494	8.72728	7.96471	8.56748	8.51467	8.80671	8.67957	8.34145	8.33328	8.53544	8.62318	8.43945	8.53204	8.91903	8.11006	8.53434	8.42754	8.76292	9.25253	8.46192
	Funhe2EKm001066	N(alpha)-acetyltransferase 60, NatF catalytic subunit (100%T)	Q9H7X0		0.215051	0.421268	0.791371	0.881782	0.0569308	0.18208		7.43237	7.22114	6.47144	6.47129	7.12907	6.71109	7.11248	6.82069	6.69665	6.88896	7.05397	7.42738	7.11751	7.32426	7.56533	7.06653	6.82486	7.16729	7.66945	7.17333	6.74994	7.24726	6.44159	6.64832	6.95936	6.94541	6.99797	7.29526	6.48071	7.18204	7.00963	7.62364	7.20785	6.77967	7.07739	7.16199	7.04763	6.8972
	Funhe2EKm001067	Deoxyribonuclease I (80%P)	P24855		0.071213	0.210666	0.957475	0.975848	0.823896	0.900516		6.7192	6.2525	6.17495	6.11022	5.63756	6.34646	6.34688	5.77745	6.27863	5.82015	5.65237	5.67698	5.93813	5.77486	5.52197	6.45265	5.8804	6.31664	6.11984	5.7588	4.9711	5.11714	5.43857	6.12864	5.96438	5.62849	6.10566	5.53932	5.533	5.67601	5.7779	6.23291	5.43356	6.33618	4.97	5.6188	5.63804	5.95359
	Funhe2EKm001068	Enoyl-CoA delta isomerase 1, mitochondrial (100%P)	P42126		0.489103	0.676667	0.273631	0.485516	0.599968	0.758612		9.63034	9.88006	9.74609	9.89656	9.71832	9.63643	9.8401	9.85702	9.78577	9.78103	9.96219	9.8264	9.97291	9.58973	10.1511	9.77509	10.0026	9.88197	9.58955	9.57007	9.62567	10.3009	10.212	9.98632	9.98909	9.82573	10.0309	9.98157	9.93248	9.89817	9.94197	9.81579	9.75746	9.89596	10.0135	9.46842	9.7502	9.93612
	Funhe2EKm001071	Tachykinin, 1 (Substance K, substance P, neurokinin 1, neurokinin 2, neuromedin L, neurokinin alpha, neuropeptide K, neuropeptide gamma) (TAC1) (87%T)	Q86UU9		0.207238	0.411961	0.21254	0.41827	0.70532	0.828575		5.15595	5.08305	6.07374	4.98361	4.70338	5.17682	4.34632	4.8014	5.54258	5.04972	5.30721	4.72769	4.84854	5.49042	5.00957	4.58658	4.6428	4.71621	4.04568	5.12668	4.92011	4.59017	4.9831	5.17181	4.88923	4.74156	5.36231	5.19273	5.40883	4.663	4.62232	4.65404	4.42258	4.9409	4.83724	4.85051	4.18768	4.911
	Funhe2EKm001072	K(lysine) acetyltransferase 7 (100%M)	O95251		0.0151799	0.0738448	0.056919	0.182058	0.932059	0.961846		8.85082	8.80934	8.33437	8.68459	9.44551	8.55116	8.82129	8.90375	8.74273	8.74256	8.75833	9.09364	8.49242	8.99888	8.39499	9.1473	8.84124	9.02544	9.34202	9.252	9.17636	8.9317	8.90899	9.26082	8.92198	9.01869	8.357	9.06667	8.88405	8.93127	9.07103	8.45241	9.09738	8.86375	8.69128	8.87252	9.11891	8.40952
	Funhe2EKm001073	Aldehyde dehydrogenase family 16 member A1 (100%P)	Q8IZ83		0.736344	0.847956	0.127898	0.307166	0.28764	0.499824		9.6166	10.0673	9.40746	9.60764	9.63035	9.41862	9.8461	9.74942	9.64662	10.0061	10.0165	10.083	9.75701	9.96642	10.5716	9.80133	9.5814	9.66333	9.87578	9.75918	9.52776	9.78654	9.81206	9.8871	9.1604	9.86583	9.79165	9.91769	9.82512	9.86629	9.76397	9.81352	9.99805	9.74798	9.93209	9.66835	9.61471	9.85795
	Funhe2EKm001074	Galanin receptor type (100%P)	O43603		0.111165	0.281177	0.862982	0.92297	0.101688	0.265704		6.33104	6.33247	6.65708	6.38816	6.15829	6.49473	5.7562	5.55685	6.34168	6.35681	5.89639	6.4013	6.19031	5.86871	6.32482	6.22642	6.34829	6.39971	5.9888	6.33829	6.04227	5.75376	5.88243	6.83562	6.35174	6.43956	6.2521	6.41912	6.37041	6.40914	6.65289	6.1777	6.64861	6.15562	6.17157	6.08798	6.64707	6.09614
	Funhe2EKm001075	Axin 1 (100%P)	O15169		0.00501575	0.0335788	0.000418772	0.00536356	0.254939	0.465914		7.51514	7.72904	7.04242	7.72623	7.31497	7.3935	7.46521	7.24787	7.13529	7.56577	7.56759	7.92042	7.37515	7.88196	7.4199	7.76468	7.83102	7.40278	7.79292	8.17377	7.1496	7.23223	6.99709	6.81669	7.45769	7.09497	7.32472	7.61946	7.25929	7.50089	7.39142	7.67788	7.77677	7.36459	7.25876	7.01586	7.67819	7.35994
	Funhe2EKm001078	Group 10 secretory phospholipase A2 (100%T)	O15496		0.132108	0.313655	0.135125	0.318181	0.0854295	0.237457		6.10802	5.33433	6.2168	4.86226	5.11935	5.0432	5.54618	5.48824	5.67589	5.23489	5.03991	4.86684	4.54292	4.73962	4.41823	5.26844	4.46014	5.58044	5.19167	4.38969	4.85277	5.36422	5.68982	5.16334	5.19833	5.21788	5.51743	5.41564	5.20068	4.82059	5.56039	5.19981	5.95017	4.76338	4.51039	4.56602	5.52732	5.52654
	Funhe2EKm001080	Zinc finger CCCH domain-containing protein 7A (100%P)	Q8IWR0		0.000766534	0.00842335	0.00183325	0.0160758	0.688164	0.81743		9.0183	9.30154	8.9175	8.96195	9.28328	9.24898	9.1631	9.06413	9.03272	9.02639	9.34346	9.28647	9.39794	9.28956	9.13057	9.12985	9.18985	9.15274	9.6824	9.56683	9.00944	9.32517	9.23057	9.20806	9.11304	9.31729	9.3719	9.23489	9.21701	9.38224	8.94691	9.17151	9.27714	9.29085	9.14772	9.08858	9.514	9.38268
	Funhe2EKm001082	RMI2, RecQ mediated instability 2 (97%P)	Q96E14		0.134711	0.317581	0.916597	0.952875	0.948012	0.970525		4.74414	4.64019	4.97956	4.21728	4.52742	5.30252	3.57874	5.18529	4.65643	4.31102	4.43965	4.40718	4.77569	3.82796	4.81906	5.0339	4.6407	4.40671	4.17305	4.54295	4.48839	4.30718	4.8173	4.33319	4.3829	4.03062	4.59123	4.19658	3.91584	4.25713	4.2251	4.48133	4.00399	4.76349	3.96629	4.34059	4.18885	4.73945
	Funhe2EKm001083	Ubiquitin domain-containing protein UBFD1 (100%P)	A3KNV8		0.00563956	0.036552	0.0256376	0.106052	0.197408	0.400548		7.95074	8.11917	7.6182	8.23914	7.8214	8.14193	7.83675	8.13247	8.15024	8.2224	8.2888	8.10177	8.36488	8.3474	8.68094	8.46372	7.94097	8.46641	8.48599	8.52325	8.73427	8.21735	8.1862	8.23793	7.83925	8.06416	8.17906	8.09916	7.83324	8.18265	7.7435	8.19287	7.79969	8.10848	8.18627	8.25593	8.36966	8.22853
	Funhe2EKm001084	UNC93 protein MFSD11 (100%P)	O43934		0.314688	0.526429	0.00638263	0.0398273	0.257407	0.4686		7.18854	7.17294	6.6834	6.84772	6.77912	6.98736	7.30282	7.05464	7.22286	6.96768	7.07004	7.24832	7.2049	7.06385	7.01479	6.91868	6.96744	7.32516	7.07437	7.02552	7.36962	7.43536	6.70864	7.17561	7.24031	6.93351	7.18264	7.14265	7.22918	6.93359	6.93785	7.25338	7.31069	7.11419	7.47703	6.91467	7.04775	7.35343
	Funhe2EKm001085	Lysine (K)-specific demethylase (96%P)	Q8N371		0.304673	0.516737	0.00234328	0.0194098	0.420551	0.622025		7.69318	7.5269	7.63084	7.83027	7.7559	7.63389	7.63085	7.49052	7.78862	7.48174	7.86078	7.87465	8.01343	7.53893	7.55164	7.80153	7.83308	8.12207	8.04407	7.68254	8.05737	7.35046	7.78824	7.61684	7.48917	7.75136	7.67512	7.60557	7.50352	7.63951	7.6993	7.81519	7.56186	7.89254	7.83789	7.81003	7.90815	7.68343
	Funhe2EKm001086	Uncharacterized protein			0.565561	0.733221	0.531964	0.70866	0.999648	0.999688		5.29137	4.48717	5.50328	4.49292	3.68087	4.89362	4.23089	4.27691	4.78431	3.94774	4.32258	5.0468	4.12853	3.9544	4.44774	4.64674	4.45665	4.53026	4.57071	4.06366	4.00012	3.66288	4.8923	4.64679	4.33617	5.09138	4.23069	4.93722	4.46281	3.85814	4.45281	4.05557	5.09732	4.01006	4.1363	5.01157	4.19442	4.95409
	Funhe2EKm001089	Heparan sulfate glucosamine 3-O-sulfotransferase (100%P)	Q9Y661		1.10E-05	0.000325297	0.678644	0.811249	0.569712	0.736439		6.99484	6.18564	7.03922	6.32483	6.82191	5.98136	6.67007	6.9259	6.6563	6.88291	5.9938	6.894	6.97353	6.14496	6.36891	6.82237	6.69162	6.31711	7.36235	6.33901	6.63911	6.23504	5.51147	6.03581	6.14684	6.03534	6.0988	5.82089	6.83804	6.28366	6.21311	6.14569	6.48	6.47999	6.28226	6.22638	6.38111	6.28581
	Funhe2EKm001092	heparan sulfate (glucosamine) 3-O-sulfotransferase 2 (45%T)	Q9Y661		0.0330246	0.126131	0.0966497	0.257004	0.389393	0.595703		4.73925	4.78542	5.38557	5.48811	5.10442	5.18502	5.08005	4.90824	5.26969	5.06474	4.54479	4.65291	5.19901	4.18872	4.98896	5.34015	4.86934	4.70052	5.03698	4.55534	5.03972	4.75003	5.38059	4.8338	5.05991	4.74811	4.57088	5.13483	5.10373	4.6377	5.21584	5.02984	4.60761	4.9043	4.82573	5.62304	4.98121	4.53858
	Funhe2EKm001093	Heparan sulfate (glucosamine) 3-O-sulfotransferase (97%T)	Q9Y661		0.287801	0.500017	0.847515	0.914269	0.872502	0.928383		4.6421	4.9747	5.38506	5.27912	5.56591	5.81542	5.08068	5.55626	4.78266	5.45886	5.53136	4.92845	5.25136	4.92891	5.33407	5.23047	5.24699	5.09566	5.38654	5.37172	5.36785	5.75417	4.92913	5.92679	5.40069	5.29096	5.13287	5.36583	5.7474	5.55987	4.88258	5.37209	5.10896	5.12219	4.82602	5.71983	5.37672	5.9697
	Funhe2EKm001094	Uncharacterized protein (45%T)			0.0273586	0.110829	0.299015	0.511143	0.938846	0.965664		5.00906	4.63837	4.97956	5.20069	5.40537	5.61238	4.62103	5.48833	5.46831	4.91106	5.24005	4.65033	4.26993	5.1952	5.11368	4.58154	4.64595	4.72231	5.42505	5.22025	4.74878	4.40917	5.05281	4.86789	5.12344	4.30756	4.5031	5.13027	4.49128	4.67187	4.52815	4.87881	4.65866	4.48336	4.51708	4.66947	4.96283	4.56533
	Funhe2EKm001095	Ubiquitin specific peptidase 31 (100%T)	Q70CQ4		0.0677587	0.204092	0.703899	0.827869	0.569073	0.735944		4.80117	4.51312	5.66738	4.71435	4.84609	5.77018	4.99468	4.94176	5.8062	4.72722	4.73728	5.20829	4.70515	4.8512	4.40843	4.7688	5.79039	5.31907	4.75278	4.70792	5.54441	5.47421	5.28861	5.41572	5.19769	4.47542	5.09773	5.4411	4.95665	5.59018	5.17012	4.39113	5.57445	4.97664	4.66511	5.55748	6.06589	4.7446
	Funhe2EKm001096	BAI1-associated protein 3 (100%P)	O94812		5.68E-05	0.00117038	0.194451	0.397081	0.86929	0.926458		5.28197	5.76678	5.92673	6.12526	5.92329	5.29124	5.84027	6.38372	5.58599	5.88209	6.26693	6.37486	5.64601	5.64758	5.36663	5.77312	6.36115	5.56601	6.37973	5.75211	6.35756	5.47704	6.42322	6.27628	6.02316	6.00126	6.23151	6.49351	6.67481	6.05093	6.14004	6.10351	6.71604	5.8648	5.6696	5.55305	5.90617	6.20332
	Funhe2EKm001098	Kelch protein 10 (96%P)	Q6JEL2		6.93E-06	0.00022956	0.30404	0.516187	0.592444	0.75288		4.91435	4.40198	5.38988	4.58697	4.09737	5.04782	3.57874	4.42729	4.38562	4.52221	3.88265	4.21203	4.04162	3.82325	3.86106	4.69192	4.45459	4.50367	3.89612	4.55451	5.38301	4.30638	5.1818	4.43771	6.0346	4.74978	4.74734	4.07259	3.91584	4.44989	4.88829	5.03338	5.4092	4.44417	4.89357	4.07278	5.32237	5.02441
	Funhe2EKm001102	Death-inducer obliterator (100%P)	Q9BTC0		0.00128422	0.0123397	0.0176204	0.0816648	0.463223	0.657219		10.5571	10.8008	10.1087	10.3469	10.4989	10.2359	10.7611	10.4247	10.457	10.6889	10.6916	10.5221	10.7196	10.7537	10.6931	10.4155	10.597	10.8267	11.0122	10.945	10.2654	10.5498	10.2302	10.2154	10.4329	10.5041	10.4883	10.3693	10.4474	10.4655	10.5787	10.2832	10.5838	10.5349	10.5513	10.4022	10.6081	10.4679
	Funhe2EKm001103	Zinc finger, MYND-type containing 8 (100%M)	Q9ULU4		0.126169	0.304594	0.504109	0.688119	0.910114	0.949114		9.2996	9.30254	9.26024	9.77063	9.40715	9.07907	9.52777	9.17468	9.15312	9.35808	9.42373	9.6135	9.29149	9.35454	9.28242	9.30095	9.37523	9.34045	10.1283	9.47289	8.87344	9.49453	9.22678	9.46265	9.57116	9.54851	8.93834	9.42113	9.64444	9.3076	9.65872	9.26083	9.69252	9.11924	9.33746	9.36625	9.64573	9.36716
	Funhe2EKm001104	Nuclear receptor coactivator 3 (100%P)	Q15596		8.66E-06	0.000271031	0.582009	0.745262	0.572042	0.738308		11.0703	11.3091	10.4498	10.7877	10.9731	10.5504	11.1202	11.0376	10.6927	11.0164	11.2593	11.0157	10.9242	11.2601	10.8331	11.0525	11.018	10.9622	11.2517	11.3205	10.8081	10.7918	10.7079	10.7069	10.8978	11.0751	10.8696	10.8768	11.0861	11.0721	11.0003	10.766	11.0945	10.7742	10.8259	10.8068	11.1401	10.863
	Funhe2EKm001105	Inhibitor of DNA binding 1, dominant negative helix-loop-helix protein (100%P)	P41134		0.252763	0.463593	0.290079	0.502284	0.837262	0.908497		11.2625	11.4731	11.092	11.8264	11.4448	11.2985	11.4987	11.1162	11.387	11.5426	11.5471	11.3434	11.9026	11.4326	11.0989	11.7434	11.7843	11.9864	11.4831	11.5101	10.9091	11.6538	11.25	11.4454	11.5084	11.3519	11.683	11.5243	11.4809	11.5817	11.5798	11.4291	11.4395	11.7555	11.6916	11.6455	11.7502	11.5427
	Funhe2EKm001106	Extracellular sulfatase Sulf-2 (94%M)	Q8IWU5		0.0628505	0.194419	0.0148315	0.0726132	0.0337328	0.127881		9.33215	9.87205	9.21193	9.71872	9.74318	9.46701	9.64113	9.41509	9.50575	9.72615	9.5174	9.83954	9.62743	10.1135	9.7193	10.0804	9.82078	10.1419	10.2508	10.006	9.29491	9.78761	9.72045	9.79787	9.61162	9.17365	9.11299	9.84621	10.1411	9.49682	9.65764	9.85332	9.86723	9.8108	9.66911	9.99832	10.1245	9.94813
	Funhe2EKm001107	Eukaryotic translation initiation factor 2B, subunit 3 gamma, 58kDa (98%P)	Q9NR50		0.0313514	0.121448	0.000125617	0.00215008	0.0102719	0.0561465		8.81706	8.6503	8.82036	8.59297	8.69226	8.51746	8.46407	8.84017	8.53573	8.57321	8.69543	8.68192	8.9553	8.95073	9.00818	8.89507	8.78597	9.12981	9.4319	9.26759	8.78357	8.54409	8.68567	8.75516	8.69072	8.30269	8.56146	8.56835	8.41958	8.67615	8.40014	8.86993	8.62014	8.84601	8.80138	8.71764	9.09161	8.85059
	Funhe2EKm001109	Rho GTPase-activating protein 39 (100%P)	Q9C0H5		0.00291612	0.0227882	0.00343131	0.0255692	0.134551	0.317356		9.79145	10.106	9.55306	9.96245	10.038	9.63243	9.82975	9.60977	9.7892	9.73894	9.84444	10.0432	9.99453	10.1831	9.5708	9.76143	9.80968	10.1349	10.2873	10.137	9.84907	10.0946	10.084	9.84534	10.102	10.6159	9.85892	9.96588	9.65626	10.148	9.84153	9.54567	9.88173	9.37394	9.55699	9.85215	10.0582	9.67532
	Funhe2EKm001110	Transient receptor potential cation channel, subfamily C, member 4 associated protein (100%P)	Q8TEL6		0.0295924	0.116743	0.169843	0.366251	0.508983	0.691862		10.2314	10.3839	9.60778	9.96575	10.0706	10.0593	10.325	10.1463	10.0284	10.214	10.4856	10.1037	10.2734	10.4559	10.2528	9.9574	10.3506	10.4033	10.4197	10.2883	10.8141	9.87956	10.2523	10.1438	10.3818	10.5385	10.1909	10.2399	10.5342	10.3283	10.3446	10.2777	10.4204	10.1125	10.4544	10.5473	10.2128	10.3955
	Funhe2EKm001111	PHD finger protein (100%P)	Q9BVI0		1.90E-06	8.29E-05	0.0102144	0.0558974	0.204741	0.409145		10.1562	10.2642	10.0524	10.3023	10.3921	9.80396	10.3823	10.243	10.3163	10.5058	10.3917	10.4069	10.5443	10.4613	10.2289	10.418	10.5677	10.2635	10.6025	10.4179	10.0945	10.1611	9.97907	10.1133	10.0023	10.3226	10.1275	10.1169	10.3164	10.2742	10.1166	10.2836	10.3667	10.1373	10.3292	10.1292	10.3785	10.4513
	Funhe2EKm001112	N-myc downstream regulated family member 3a (100%T)	Q92597		0.498395	0.683586	0.298278	0.51045	0.182236	0.382054		11.0394	11.4508	10.4764	11.0585	11.2715	10.8563	11.0395	10.6851	10.95	11.2469	11.1396	11.3415	10.8176	11.3742	11.0799	11.159	11.1373	10.8471	11.2644	10.8866	10.4305	11.4125	11.0366	11.3899	11.1744	10.9756	11.0071	11.0187	11.4343	11.072	11.2053	11.1957	11.2123	10.9521	11.0776	11.2259	10.8834	11.0348
	Funhe2EKm001115	Src-adapter 2 (100%M)	Q9H6Q3		0.750189	0.856727	0.199827	0.403372	0.660068	0.799431		5.57228	5.03667	6.249	5.13239	5.04613	5.07687	5.1562	5.06465	4.97897	4.94576	5.17033	4.43155	4.49772	4.96901	5.5986	4.8732	4.274	4.97956	5.55697	5.31633	6.4283	4.63111	5.39576	5.11914	5.07958	4.41412	4.53783	5.25659	5.53475	5.24022	5.1607	4.88623	4.91513	4.72894	4.46869	5.04579	4.97911	4.68329
	Funhe2EKm001118	Zinc finger protein Gfi-1b (100%P)	O43623		0.201203	0.404843	0.411682	0.614637	0.871421	0.927818		8.34741	8.45778	7.66066	7.38116	8.14202	7.90522	8.43376	7.44178	7.70509	8.05672	7.8709	8.23459	8.25862	8.45899	7.38941	7.83671	8.20109	8.71598	8.62958	8.40207	7.2157	7.65914	8.17947	7.74003	7.82426	7.80831	8.16167	7.7913	7.26446	8.06133	8.06222	8.20604	8.09217	8.1278	8.04836	7.59719	8.15715	7.84126
	Funhe2EKm001119	Uncharacterized protein (100%P)			0.072732	0.213622	0.588636	0.75028	0.494764	0.680809		4.02287	4.30862	5.48797	4.48692	4.22105	5.30529	4.23821	4.42711	4.38562	4.31304	4.13275	4.31442	4.15849	4.08396	4.42479	4.40954	4.13757	4.17301	4.04213	4.55694	4.38597	4.08273	4.82416	3.90008	4.50102	4.17697	4.12032	3.78354	4.22311	3.86199	4.10628	3.77487	4.00181	4.35002	4.31516	3.91849	4.31478	4.54912
	Funhe2EKm001120	Uncharacterized protein (100%S)			0.100086	0.2628	0.724803	0.840819	0.707133	0.829845		6.31766	5.97373	5.96807	6.03051	5.84144	6.26439	5.55343	5.83228	6.04813	5.77183	6.13553	5.51939	6.48591	5.69348	6.1985	6.14726	6.16367	6.45852	5.4873	6.0223	5.07422	5.87606	5.91641	5.14604	5.85439	5.23854	6.19937	6.01216	6.0741	5.28325	5.42885	5.82313	5.57899	5.91724	4.72793	4.90606	6.11742	5.25919
	Funhe2EKm001123	Ubiquitin carboxyl-terminal hydrolase CYLD (98%M)	Q9NQC7		0.00217659	0.018329	0.0031883	0.0243152	0.336719	0.547217		6.79486	6.77742	6.91534	6.66294	7.17052	6.91692	7.09675	6.90832	6.74481	7.36807	6.50765	6.72139	7.04434	6.50213	7.0109	6.92492	6.32387	6.51139	6.32535	5.51753	7.19002	7.77444	6.72801	7.41077	7.07182	7.21742	7.55972	7.48669	7.09055	6.8522	7.22092	7.15822	7.176	7.15377	7.16225	7.26368	5.74087	7.28022
	Funhe2EKm001124	Uncharacterized protein			0.58765	0.749567	0.120066	0.295354	0.704492	0.828141		5.72612	4.48449	5.25816	3.73936	4.10153	5.42218	3.73601	4.27691	4.38562	3.79849	3.73407	5.57535	5.80017	3.6793	4.11381	3.80539	3.87446	3.86297	4.83609	3.73236	4.14201	4.08201	3.96215	4.19838	4.50142	4.74529	3.97462	4.19678	4.07616	3.70368	3.8283	4.17307	3.99964	3.78252	3.96439	3.91849	4.31553	3.94288
	Funhe2EKm001125	DNA topoisomerase I, mitochondrial (100%P)	P11387		0.000102083	0.00183824	0.000248167	0.00361053	0.488134	0.675849		10.1853	10.3096	9.89127	10.5067	10.3395	10.2283	10.4879	10.2413	10.3575	10.3775	10.119	10.3895	11.0771	10.5276	10.6589	10.721	10.8331	10.2615	10.4076	10.2876	10.7883	10.2097	10.4873	10.4038	10.4152	10.615	10.5941	10.4823	10.76	10.8636	10.6637	11.0438	10.5898	11.0484	11.005	11.0789	10.4167	11.2597
	Funhe2EKm001127	FAT tumor suppressor (100%P)	Q8TDW7		0.674458	0.808523	0.0559385	0.179927	0.462501	0.656725		6.3901	5.87431	6.50698	6.72895	6.00253	6.20153	5.85723	6.34289	5.88214	6.30566	5.13262	6.04421	5.64618	5.79504	6.16678	6.1725	6.4698	6.55343	6.01417	5.75725	6.26282	6.06098	5.52295	6.06304	6.22188	6.25427	5.74603	6.03878	6.53472	5.82964	5.68357	5.95975	6.09684	5.90245	5.78288	5.62166	5.82952	6.05756
	Funhe2EKm001128	Vertebrate zinc finger, BED domain containing 4 (ZBED4) (84%Z)	O96006		0.0881289	0.242358	0.696021	0.822625	0.17163	0.368509		5.04051	4.16959	5.18272	4.21431	5.08554	5.26787	4.74613	5.07887	4.59736	4.59612	4.43914	4.44737	4.14053	4.0452	4.53739	3.80539	4.42766	4.86303	4.51061	5.02115	4.35461	3.81666	4.1674	4.3789	4.11612	4.21453	4.11482	4.40038	4.45192	4.1768	4.36266	4.32307	4.42183	4.81616	4.94454	3.91849	4.4551	4.134
	Funhe2EKm001129	Cysteine and histidine-rich domain-containing protein (100%P)	Q9UHD1		0.00154426	0.0141725	1.89E-06	8.28E-05	0.31244	0.524277		7.79504	7.96811	7.82902	7.78822	8.04624	8.06656	7.8828	7.83537	7.98452	8.17339	7.87483	8.36678	8.38268	8.32641	8.44006	8.14209	8.09183	7.7892	8.1489	8.17658	8.30941	7.57296	7.7441	7.64256	7.74942	7.96857	7.83335	8.04435	7.96466	8.00133	7.95157	8.45468	7.66614	8.48682	8.17508	8.05417	8.07198	8.42903
	Funhe2EKm001130	Tyrosinase (100%P)	P14679		0.0282919	0.113321	0.0266166	0.108741	0.0198081	0.0888364		6.40223	6.60168	7.25639	6.54762	6.61665	6.20266	7.0632	7.40365	7.29606	7.11812	6.01687	6.62048	6.61681	6.50723	6.64882	6.77681	6.46998	6.47922	6.60396	5.5534	5.16479	6.50036	6.89337	6.57947	6.68117	6.66292	6.83185	6.30653	7.14675	6.75777	6.7796	6.35402	6.71369	6.95145	7.10243	6.59551	6.82672	6.40812
	Funhe2EKm001131	Metabotropic glutamate receptor 5 (92%P)	P41594		0.020406	0.0905658	3.98E-05	0.000892788	0.0321517	0.123729		7.45803	7.59341	7.29536	7.93391	7.65137	7.20634	7.56552	7.46786	7.55977	7.78099	7.49226	7.64771	7.14542	7.45854	6.85434	7.41249	7.09326	6.45138	6.91218	7.38884	6.86388	7.26314	7.4024	7.62753	7.46445	7.69217	7.66409	7.81177	7.99558	7.70819	7.64348	7.72905	8.08159	7.15601	7.74455	7.24413	7.02836	6.7843
	Funhe2EKm001132	BTB and CNC, basic leucine zipper transcription factor (100%P)	O14867		0.79117	0.881709	0.300405	0.512586	0.969476	0.98215		6.29982	5.55412	5.88929	5.85016	6.06945	5.43134	6.39159	6.52039	5.27537	6.15694	6.12214	5.92536	5.52663	6.16772	6.77132	5.90691	5.7518	5.60562	5.73405	5.53809	6.43413	5.8637	6.01374	5.91628	5.82383	5.4181	5.98898	6.31215	4.76778	6.33309	6.43799	6.11762	6.6015	6.021	6.25425	5.71884	5.78316	6.54575
	Funhe2EKm001133	RAB38, member RAS oncogene family (100%P)	P57729		0.116705	0.290163	0.975284	0.985407	0.889771	0.938039		4.91756	5.19294	5.59939	5.32388	4.76922	5.42464	4.96232	5.4892	4.78096	4.20255	4.99287	5.04968	4.7712	5.27647	5.27425	4.68442	4.94096	5.02775	4.75361	5.28057	5.41667	5.5502	4.63346	4.65434	5.62317	5.15399	4.47377	5.69747	5.0338	4.64207	5.48084	4.81973	4.80183	5.25699	4.50541	4.75943	4.73103	5.3481
	Funhe2EKm001134	Chromosome 21 open reading frame (100%P)	P57077		0.28081	0.493165	0.497519	0.682897	0.436912	0.635973		5.40742	4.40053	5.25834	5.41572	5.33492	5.52793	5.19634	5.34754	5.80081	5.18533	5.38356	5.53681	4.83902	4.29766	4.22726	5.48062	5.24809	4.51244	6.50564	6.01077	4.5995	6.03035	5.65728	5.85543	5.45727	6.02992	5.14527	5.31198	5.03644	5.26855	5.61814	5.41739	5.32283	6.08281	4.90109	4.84788	5.12145	5.17259
	Funhe2EKm001135	Glutamate receptor, ionotropic, kainate 1 (100%P)	P39086		0.322166	0.533747	0.0761991	0.22043	0.0765324	0.221104		7.53419	7.74014	7.4607	8.0211	7.95102	7.01421	7.63503	7.64524	7.66314	7.68204	7.42749	7.36024	7.62046	7.34091	7.91536	7.56964	7.63095	7.57028	7.74622	7.8365	7.11179	7.82764	7.45589	7.92529	7.71125	7.61983	7.91167	7.44049	7.80833	8.08758	7.54518	7.71373	7.25833	7.45681	7.42771	7.44594	8.21621	7.41457
	Funhe2EKm001136	T-cell lymphoma invasion and metastasis 1 (100%P)	Q13009		0.0937871	0.25227	0.0719322	0.212025	0.915172	0.952139		8.90965	9.14597	8.92424	8.80984	9.39083	8.50124	9.33478	9.66193	9.02256	9.24463	9.17974	9.27092	9.23116	9.46819	9.24371	9.32525	9.0744	9.10263	9.29595	8.87032	10.1457	9.41122	8.96944	9.22526	9.79063	9.43497	9.46057	9.50169	9.48024	9.66489	9.68746	9.45489	9.49355	9.57848	9.29939	9.62945	9.00682	9.80848
	Funhe2EKm001137	Superoxide dismutase (Cu-Zn) (100%P)	P00441		8.95E-06	0.000276315	0.0133525	0.0675171	0.100555	0.263617		9.59695	9.22354	10.155	10.1603	9.37398	9.60014	9.5717	9.67578	10.1737	9.76593	10.102	10.1232	10.1843	9.86064	10.8243	10.3529	9.97665	9.912	9.52424	9.92794	9.53309	10.0055	10.3773	10.2117	9.96118	9.89761	10.3452	9.95257	10.3476	10.2154	10.0813	10.2117	9.99346	10.5165	10.094	10.0737	10.65	10.5627
	Funhe2EKm001138	SR-related CTD-associated factor (63%T)	O95104		0.168979	0.365018	0.0104223	0.0567452	0.727074	0.842309		9.13751	8.99173	8.61734	8.63865	9.38209	8.50245	9.25751	8.95327	8.97859	9.15415	9.08915	9.14674	8.94224	9.46756	9.38039	9.4613	9.16828	9.30298	9.46458	9.50006	9.21553	9.14506	8.7263	9.08495	8.97739	8.7289	9.13952	9.08294	8.94488	9.03223	9.04083	9.5326	8.97659	9.07276	9.04505	9.29248	8.852	9.08313
	Funhe2EKm001139	Hormonally up-regulated neu tumor-associated kinase A (100%T)	P57058		6.94E-05	0.00136517	6.66E-11	2.14E-08	0.198955	0.402327		9.49682	9.8144	8.98805	9.0792	9.38384	8.90812	9.56891	9.4196	9.52969	9.99241	9.74148	10.1398	9.64141	10.281	10.1659	10.0657	9.86844	10.2765	10.5091	10.6509	10.0574	9.52811	9.16643	9.32978	9.49509	9.64136	9.31925	9.79092	9.44641	9.46515	9.9111	10.0744	9.64766	9.80093	9.63169	10.43	10.1609	9.95125
	Funhe2EKm001140	MIS18 kinetochore protein A (S, pombe) (90%M)	Q9NYP9		0.871272	0.927767	0.00864522	0.0495425	0.574087	0.739767		6.23126	6.26538	6.55518	5.92128	6.02973	6.31294	6.34578	6.85696	6.50697	6.42836	6.83872	6.85941	7.15268	6.117	7.00262	6.72296	7.33112	6.7848	6.735	6.40638	6.16918	6.55017	6.65965	6.38235	7.03057	5.33707	6.41369	5.91067	5.8207	6.67749	6.73759	5.89496	6.72912	6.93486	6.53354	6.03162	6.9065	6.56326
	Funhe2EKm001141	HAUS augmin complex subunit 1 (100%T)	Q96CS2		0.200945	0.404575	0.216578	0.423077	0.318492	0.530144		5.13311	5.69138	5.8907	6.04633	5.27023	6.17608	5.56836	5.83788	5.4007	5.92917	6.02292	6.02593	6.15426	5.7651	6.60169	6.04372	6.33027	6.01239	5.23959	5.23106	5.2733	5.52976	5.90582	5.55242	5.15199	5.38055	5.49684	5.10178	4.98151	5.38991	5.7567	5.83849	5.90764	5.38019	5.81315	5.13566	5.54714	6.15662
	Funhe2EKm001142	Eva-1 C (100%P)	P58658		0.00308675	0.0237321	0.00252666	0.0205212	0.810754	0.893098		7.15886	7.22836	6.99005	7.36912	7.38769	7.27957	7.13419	7.41336	7.3539	7.2658	7.19553	6.57249	6.97065	6.6073	6.95336	7.00437	6.92431	7.50342	7.54398	7.59525	7.03462	7.2578	6.89731	6.88346	6.3027	7.14451	7.14328	6.89308	6.92376	6.78686	6.28305	6.86004	6.05588	6.6949	6.77937	6.78633	7.0666	6.97868
	Funhe2EKm001143	Chromosome 21 open reading frame (100%P)	P57076		0.00305704	0.023564	0.0178619	0.0824329	0.3838	0.590778		7.07012	7.06117	7.25712	6.99734	7.25312	7.23523	7.68094	7.34172	7.43898	7.07314	7.60518	7.11405	7.59739	7.56959	7.46014	7.49332	7.27492	7.76478	7.84745	7.75429	7.44131	7.01845	7.16319	6.97041	7.39425	7.28104	7.50344	7.11054	6.68347	7.1967	6.99321	7.26645	6.89549	7.42611	7.59255	7.54989	7.47816	6.81502
	Funhe2EKm001144	Synaptojanin-1 (100%M)	O43426		0.245051	0.455231	0.48438	0.673153	0.319372	0.530995		9.04842	8.65637	7.90819	7.90087	8.91447	7.8038	8.78282	8.48345	8.13983	8.911	8.18408	9.5357	8.75305	9.45397	8.92999	9.10229	9.02103	8.3872	9.62778	9.36063	8.74199	8.7863	8.06727	8.59762	8.84594	8.95036	8.59686	9.06315	8.73578	8.74288	9.18049	8.91379	8.82436	8.28772	8.57992	8.54221	8.63812	8.77483
	Funhe2EKm001145	Solute carrier family 46 member (98%P)	Q7Z3Q1		0.0192611	0.0870713	0.879197	0.932156	0.82557	0.901336		6.97591	6.70636	6.76484	6.79916	6.38405	7.24609	6.94627	7.03903	5.94102	6.51903	6.49023	6.91335	6.92224	6.6047	6.88686	6.42158	6.82384	6.07219	6.05446	6.61791	7.31692	7.17287	6.28594	6.98578	6.83209	7.19593	7.24163	7.36503	6.45131	7.12247	6.77246	6.94809	6.99611	7.36934	6.99167	7.57919	7.08362	7.27502
	Funhe2EKm001146	Solute carrier family 46 member (100%M)	Q7Z3Q1		0.159899	0.35288	0.502125	0.686657	0.276809	0.48902		4.3024	3.87588	4.97956	4.28122	4.32063	5.18679	4.4243	4.68777	4.6639	4.0818	3.73407	4.21203	3.78387	4.71511	3.99823	4.20368	4.54722	4.60387	4.57057	4.4739	4.40163	3.85278	4.40772	3.90008	4.71499	4.31191	4.35612	3.93525	4.76916	4.24168	4.45299	3.92157	4.38757	4.33443	3.96284	4.07277	5.19593	3.94044
	Funhe2EKm001147	Dachsous 1 (100%M)	Q96JQ0		0.0536222	0.174912	0.00157008	0.0143534	0.150632	0.340207		8.71954	8.70149	8.28458	8.64734	8.81551	8.15139	8.56962	8.22891	8.09626	8.82179	8.36452	8.66451	8.42834	8.63469	8.21614	8.95547	8.65022	8.83458	9.07412	9.08064	8.26766	8.31387	8.61415	8.72131	8.76952	8.44885	8.77128	8.90288	8.59711	8.6347	8.60117	8.70379	9.03984	8.74073	8.85554	8.55375	9.15268	8.89868
	Funhe2EKm001150	Tensin 1 (100%P)	Q9HBL0		0.021737	0.0945819	0.00065174	0.00748748	0.233171	0.442355		7.90666	8.04097	7.17028	7.12257	7.95002	6.8583	7.66703	7.51802	7.90743	7.48151	7.40469	7.50109	7.12579	7.3934	6.28032	7.34007	6.99843	6.48068	7.50757	7.05238	7.75671	7.19612	7.60647	7.45164	8.23479	8.29656	8.18829	7.83223	8.00426	7.39508	8.07345	7.72726	7.7939	7.54437	7.77443	7.46803	7.04377	7.68437
	Funhe2EKm001151	Macrophage mannose receptor 1 (91%M)	Q9UBG0		0.0779882	0.223666	0.505342	0.689073	0.312724	0.524542		4.02287	4.56692	4.97956	4.15904	4.51606	4.89362	4.33208	5.18598	4.89442	3.79849	4.35577	4.21245	3.91883	3.6793	3.70889	3.94998	4.13526	4.01649	4.16058	4.29812	4.79901	4.08201	4.52606	4.54897	4.61218	4.17773	4.11328	4.4193	4.57573	4.12689	4.10989	4.39143	5.03345	4.33789	3.96332	4.56408	4.43349	3.94124
	Funhe2EKm001157	Insulin growth factor-binding protein 5 (100%P)	A5PLA3		0.00134627	0.0127983	0.359276	0.568357	0.0234083	0.0996702		6.23644	6.59605	6.03386	5.50781	6.23527	6.33934	5.7964	6.06664	5.93635	5.31773	5.94364	5.61062	4.76988	5.71783	5.41735	5.54628	5.69586	5.57176	4.67154	5.53471	6.08175	5.67498	5.53822	5.40042	6.22405	6.24614	5.26543	5.9132	5.75976	6.11353	5.98115	5.36801	5.61055	5.21363	6.16028	5.34408	5.28221	6.2985
	Funhe2EKm001158	Insulin growth factor-binding protein 2-A (98%T)	P18065		0.139218	0.323978	0.547275	0.719985	0.264935	0.476547		9.31021	9.2204	8.73451	9.07069	9.28393	8.86848	8.98297	9.12801	8.20716	8.87786	8.57477	8.58926	8.56868	8.76127	9.45661	8.7494	8.8372	9.19255	8.45113	9.06259	7.29161	9.01001	9.19101	8.81295	8.7191	9.25637	8.79873	8.71207	8.79353	8.96288	9.11097	8.40696	8.7645	9.65469	9.28202	8.32868	8.48582	9.2635
	Funhe2EKm001159	Serine/threonine-protein kinase 11-interacting protein (100%T)	Q8N1F8		0.901748	0.944549	0.15175	0.341716	0.255887	0.467021		8.6921	8.55029	7.88667	8.22329	8.15759	7.79125	8.37083	8.49393	8.76967	8.41064	8.3496	8.28269	9.47428	8.57959	8.09806	8.44472	8.21779	8.1186	8.11921	8.25908	8.25665	8.0646	8.23371	7.94293	8.42135	8.10641	8.30024	8.2283	9.06918	8.13019	8.19766	8.17016	8.34158	8.36323	8.4417	8.42239	8.49	8.64646
	Funhe2EKm001162	Gap junction protein (100%P)	P36383		0.0334233	0.127088	1.84E-07	1.29E-05	0.650251	0.792924		8.25151	8.50553	8.23407	8.4882	8.36278	8.51086	8.67181	8.49229	8.31735	8.67259	8.3692	8.76325	8.87007	8.77468	7.49312	8.6629	9.06736	8.81116	9.06818	9.03999	8.59224	8.24392	8.41356	8.46747	8.52747	7.93728	9.03759	8.83989	8.43273	8.87011	8.61862	9.05669	8.43725	8.94572	8.8438	8.89998	8.92415	9.03703
	Funhe2EKm001163	Inhibin alpha chain (100%P)	P05111		0.653575	0.795019	0.511081	0.693557	0.54344	0.717142		4.42461	4.31022	4.97956	4.27721	4.51551	5.04698	4.12145	5.00689	4.53086	4.6982	4.13873	4.31173	4.3589	4.29053	3.99643	4.31367	4.54787	4.60547	3.89716	3.58649	4.00012	4.08208	5.01795	4.54825	4.89755	4.4337	4.3586	4.85942	4.21636	4.45283	4.11032	4.17573	4.27097	4.55053	4.503	4.33928	4.73388	4.32705
	Funhe2EKm001167	Striated muscle preferentially expressed protein kinase (97%M)	Q15772		0.440175	0.638381	0.747041	0.854623	0.495132	0.681059		11.2133	11.4017	10.4324	11.0718	10.936	10.2964	11.2211	10.9343	10.8198	11.12	11.1255	10.9423	10.7408	11.2059	10.4094	11.0439	11.118	10.9248	11.2815	11.25	10.7834	10.8339	10.7612	10.6853	11.0205	11.1744	11.0699	10.9645	11.4263	11.0357	10.7485	11.1483	11.2402	10.9522	10.8556	11.095	10.9454	11.0139
	Funhe2EKm001169	Carboxy-terminal domain RNA polymerase II polypeptide A small phosphatase (100%P)	Q9GZU7		0.000190316	0.00295856	0.0276822	0.111661	0.477597	0.668186		8.42691	8.3798	7.32917	7.44684	8.3149	7.65936	8.12511	8.51672	7.927	8.31618	8.13978	8.21184	8.12953	8.14123	8.13165	8.44152	7.91945	8.2669	7.85189	7.9497	8.83776	8.49283	8.19835	8.3445	8.60927	8.59978	8.40844	8.75401	8.44221	8.48478	8.44499	8.92894	8.73317	8.95103	8.79974	8.77766	7.85005	8.82879
	Funhe2EKm001171	Obscurin 1 (100%P)	O60469		0.0508558	0.168901	0.0348715	0.130595	0.636628	0.783675		9.56158	10.4575	10.0892	10.0489	9.73492	9.75613	10.3969	9.81561	10.1525	9.92525	10.2628	9.64457	9.63848	9.58222	8.50561	9.29734	10.1008	10.1534	9.76015	10.3525	9.9794	10.3245	9.95027	10.7652	10.1981	10.1086	9.77698	9.88137	10.0555	10.2562	9.8969	9.76622	10.0619	9.96677	10.1097	9.29765	10.7897	9.83011
	Funhe2EKm001172	ATPase, Na+/K+ transporting, alpha 1 polypeptide (100%T)	P54707		0.0273368	0.110773	0.082889	0.232775	0.647325	0.79086		13.9393	13.9689	13.337	13.8429	13.8659	13.6292	13.867	13.912	13.7547	13.6811	13.6912	13.9085	13.8999	13.8905	14.6143	13.7759	13.7898	13.5879	13.4988	13.6903	13.6767	13.9042	14.0081	13.5958	13.6348	13.8513	14.2528	13.9241	13.8697	13.9284	13.7559	14.1204	14.0634	13.973	14.0613	14.1572	13.457	14.1605
	Funhe2EKm001173	ATPase, Na+/K+ transporting, alpha 1 polypeptide (100%M)	P54707		0.383258	0.590355	0.0113777	0.0601918	0.052397	0.172286		12.1861	12.1106	11.9855	12.462	12.1783	12.0597	12.0431	12.0446	12.1228	12.3326	11.8669	12.1723	12.441	12.2099	12.4056	12.1118	12.1036	11.9397	11.7143	11.8799	12.0645	12.1206	12.056	12.2431	12.1794	12.1883	11.9653	12.1415	12.3807	11.9648	12.0194	12.3102	12.3525	12.1697	12.3111	12.3962	11.7564	12.3145
	Funhe2EKm001177	Uncharacterized protein			0.10387	0.269444	0.228111	0.4366	0.361596	0.570651		4.17017	3.59674	5.26076	4.37801	4.32564	5.18395	3.57874	4.68798	5.09204	4.31619	4.13686	3.72868	4.26279	3.95818	4.23146	4.08061	3.72326	4.40091	4.03789	4.09876	4.50451	3.66288	4.40186	3.90008	4.61184	4.65027	3.81622	3.78354	4.07555	3.86019	3.97547	4.82094	4.51011	4.45423	3.82664	4.66603	4.19199	3.94243
	Funhe2EKm001178	Nuclear receptor coactivator (100%M)	A0PJX2		0.737	0.848367	0.0283804	0.113552	0.23894	0.448458		8.02052	6.88577	7.49102	6.89596	7.37392	7.32024	7.45943	7.55256	6.91021	6.91628	7.06787	7.4378	7.56053	8.00468	8.30549	7.40697	7.03392	8.5592	7.83884	7.91464	8.055	7.50004	7.04021	7.41958	6.91382	7.50146	7.40411	8.43032	7.68042	7.5539	7.64643	7.48508	7.60224	7.66068	8.26448	7.60948	8.1683	7.45646
	Funhe2EKm001180	Uncharacterized protein			0.0831889	0.233348	0.0823599	0.231759	0.766869	0.8673		5.51652	4.91681	5.8904	6.48969	4.76218	5.31492	4.74873	5.80635	5.01405	5.31065	4.14121	4.1098	5.64767	4.63712	5.4869	4.60775	5.14508	5.87395	4.81613	4.47402	5.60656	5.21507	5.60168	4.7391	4.50484	4.65261	4.35449	4.61275	5.0337	5.06964	5.28201	4.49692	4.78207	5.17491	4.67109	4.66456	4.82463	4.53293
	Funhe2EKm001181	Catenin (cadherin-associated protein), beta 1, 88kDa (100%P)	P35222		1.16E-07	9.00E-06	3.72E-09	5.79E-07	0.424251	0.625208		12.5282	12.4467	11.9075	12.1926	12.5011	12.0422	12.6	12.4427	12.4028	12.746	12.5773	12.8398	12.9564	12.8509	12.5171	12.8073	12.649	12.9782	12.9464	12.8588	12.4269	12.3126	12.3314	12.2118	12.3513	12.2622	12.5812	12.5245	12.4737	12.5113	12.6372	12.503	12.6625	12.5948	12.6869	12.4492	12.6579	12.5081
	Funhe2EKm001182	Unc-51 kinase 4 (C, elegans) (89%P)	Q96C45		0.270372	0.482007	0.235694	0.444993	0.72129	0.838663		5.51071	5.42849	5.79514	5.9538	5.82332	5.8944	5.50823	5.95828	5.18288	6.16227	5.45167	5.91702	5.73736	5.91548	5.62551	5.73928	6.04123	6.47307	6.2191	5.95311	5.45181	6.37	6.3788	6.05528	5.94183	6.70956	6.29659	4.98508	4.94616	6.16583	5.84505	5.66216	6.02514	6.04359	5.61664	6.36738	6.08502	6.22461
	Funhe2EKm001183	Trafficking protein, kinesin binding 1 (95%M)	Q9UPV9		0.650752	0.793241	0.76243	0.864455	0.082564	0.232149		9.03198	8.91557	8.18211	7.86674	8.90466	8.90283	9.49008	8.56212	8.71922	8.51283	8.58308	8.84133	8.71396	9.41925	8.25806	8.72947	8.99745	8.9148	8.86832	8.98691	8.97219	9.26014	8.1503	8.84794	8.9397	9.34156	8.93255	8.78833	8.85093	9.21784	8.62872	8.88369	8.95195	9.23881	9.14293	8.84103	8.61824	8.48226
	Funhe2EKm001184	Cholecystokinin (100%M)	P06307		0.00302443	0.0233823	0.339316	0.549558	0.0975684	0.258495		5.15911	5.69502	5.57395	5.5398	5.30039	6.50097	5.04574	5.55498	5.46917	5.22704	5.83173	5.8605	5.31699	5.3518	5.94632	5.82602	5.31481	5.37809	5.31668	6.20944	5.65277	6.1263	5.71768	5.55368	5.89229	6.44745	5.74153	5.81469	5.79977	5.86076	5.59203	5.45089	5.81294	5.68788	5.8109	5.67941	6.09933	6.01763
	Funhe2EKm001185	Maestro heat repeat-containing family protein member 1 (100%P)	Q8NDA8		0.318206	0.529865	0.0461231	0.158185	0.596356	0.755912		8.12696	8.46383	8.21322	8.31593	8.33853	8.33204	8.83903	8.33085	8.16439	8.39323	8.5398	8.39462	7.854	8.7015	8.35446	7.93948	8.28994	8.29468	8.75508	8.9166	8.15093	8.63939	8.75681	8.50943	8.34536	8.31189	8.431	8.48857	8.40692	8.32297	8.50562	7.76859	8.3413	7.89497	8.32652	7.99442	8.23211	8.14607
	Funhe2EKm001186	Neural cell adhesion molecule (97%M)	P13591		0.00510398	0.0339893	0.000221958	0.00332312	0.00789398	0.0464067		8.07101	8.45626	7.94289	7.56242	7.90977	7.64083	8.13793	7.82697	6.7723	7.26501	7.92915	6.74544	6.99668	6.46937	6.42737	6.31993	6.76514	6.31435	5.87058	5.74163	7.74014	8.05137	7.77711	6.96771	7.7467	7.13051	7.96549	7.5026	7.77859	7.95017	7.53926	7.09236	7.6865	6.76578	7.18401	7.27127	5.69032	7.0612
	Funhe2EKm001187	Sulfotransferase family cytosolic 2B member (100%P)	O00204		0.00739841	0.0443058	0.144998	0.332083	0.59852	0.757412		8.05315	7.84292	7.26927	7.75925	7.36786	8.08129	7.98009	8.26764	7.82878	7.6526	8.09594	7.62829	7.95701	7.74604	8.86488	7.55762	7.51993	7.50848	7.00267	7.05312	7.36392	8.57641	7.61414	7.87163	7.3322	7.45599	7.57816	8.22993	7.85424	7.7246	7.39681	7.12277	7.63984	7.16899	7.72776	7.79045	6.84517	8.40563
	Funhe2EKm001188	sulfotransferase family cytosolic 2B member 1 (100%M)	O00204		0.000173505	0.00275017	0.0411577	0.146234	0.741427	0.851214		5.3026	3.70174	5.18466	4.13612	4.14263	5.20059	3.83259	4.57945	5.5161	4.56625	4.49222	3.8195	3.93539	4.14017	4.47059	4.03227	4.17423	3.86297	4.05322	3.82057	4.4126	3.77348	4.0789	4.37144	4.70308	4.32689	4.29392	4.17741	4.23534	3.70368	4.25866	4.0692	4.33077	3.78252	4.1533	4.16576	3.90284	4.04095
	Funhe2EKm001189	Glyceraldehyde-3-phosphate dehydrogenase (100%P)	Q9BVK8		0.479071	0.669202	0.00240833	0.0198066	0.850557	0.915918		8.62285	8.92549	8.5283	9.29519	8.69691	8.75422	8.88817	9.09336	9.08268	9.0347	9.22174	8.92299	9.36814	8.81572	9.42153	9.09876	9.28356	9.11545	8.91047	8.89028	9.35602	9.0263	8.82493	9.17764	8.95438	8.88129	9.29359	9.06874	9.1184	9.03642	8.81962	9.6078	9.25892	9.45929	9.4334	9.41371	8.80843	9.48318
	Funhe2EKm001196	Glyceraldehyde-3-phosphate dehydrogenase, testis-specific (100%M)	O14556		0.00620596	0.0390332	0.201264	0.404877	0.449436	0.64612		14.6697	14.891	14.3627	14.9371	14.9823	14.8028	14.831	14.4998	15.0177	14.8772	14.745	14.9046	15.1039	14.7456	15.1416	15.006	14.9685	15.1164	15.048	15.002	14.4403	14.9136	14.6344	15.0739	14.8594	14.5608	15.0846	14.7595	15.1098	14.8545	14.6209	14.865	14.7864	14.948	15.0587	14.8471	14.9849	14.7469
	Funhe2EKm001197	Uncharacterized protein			0.195316	0.398133	0.521839	0.701123	0.242456	0.45233		4.30279	4.64388	4.97956	4.82972	3.97237	5.04698	4.12161	4.80214	4.78369	4.69826	5.2373	3.57668	4.69587	4.0762	4.44146	4.7691	4.54804	5.02286	4.27536	4.47434	5.11536	3.81658	5.24806	4.44004	4.98134	5.0067	4.56888	4.78166	4.57507	4.45308	4.7264	4.48914	4.79106	3.94242	4.20397	4.66478	4.05507	4.32723
	Funhe2EKm001198	Basic helix-loop-helix transcription factor scleraxis (100%T)	Q7RTU7		0.00146283	0.0136387	0.00176226	0.0156156	0.341409	0.551637		6.64265	6.86491	6.17974	6.97368	6.84599	7.01576	6.17319	6.00182	6.16309	6.82177	5.98698	6.28686	5.8998	6.18127	5.11229	6.18732	6.56685	6.56644	5.53395	6.11937	6.16221	6.69804	7.16876	6.56768	7.03531	6.54735	7.11395	6.85797	6.52938	6.7754	6.86606	6.43702	6.62357	6.73017	6.86161	6.05249	6.22453	6.58202
	Funhe2EKm001200	B-cell receptor CD22 (67%M)	Q96J84		0.0367693	0.135405	0.0378785	0.138141	0.316652	0.528345		4.68822	4.20561	4.97956	4.44013	4.43911	5.03126	4.17443	5.1079	5.22145	4.51335	4.07493	4.70397	4.12084	3.6793	3.70889	4.1642	4.77048	5.44904	4.11521	4.39634	4.25169	4.14676	5.33072	4.55788	4.44163	4.64369	5.20681	4.27832	4.90353	4.2882	4.29822	4.67547	4.26765	4.60644	3.67427	4.90234	4.44006	4.14051
	Funhe2EKm001201	CD22 molecule (92%M)	Q32M46		0.00159754	0.0145353	0.202727	0.406679	0.410358	0.613638		5.52511	5.14044	5.78875	6.27951	5.62464	5.63867	6.02633	6.05659	6.03413	5.88408	4.64533	5.58161	6.22828	5.1789	5.48207	5.46924	5.5064	5.78012	5.3584	4.93741	7.37277	5.61706	5.90356	6.06129	5.55604	5.64455	6.21741	5.75903	5.6795	5.87555	5.84747	6.52793	5.22982	6.00135	5.64302	6.43998	6.43503	6.03367
	Funhe2EKm001202	Serine protease hepsin (100%P)	P05981		0.26056	0.471867	0.398403	0.603004	0.392733	0.598395		7.91996	7.71527	7.36843	7.93157	7.42509	7.39132	7.6571	7.50337	7.36936	7.75218	7.59247	7.82733	7.45709	7.24025	6.58591	8.05502	7.65553	7.27098	7.51185	7.40797	8.00852	7.62943	7.82855	7.77875	7.90184	7.85149	7.38066	7.64441	7.34066	7.59981	7.59785	7.70574	7.08288	7.58123	7.7336	8.1187	7.70095	7.88876
	Funhe2EKm001204	B-cell receptor CD22 (100%M)	Q7Z3B1		0.292556	0.504819	0.119854	0.29506	0.132422	0.314151		6.59891	6.59747	6.02445	6.50424	7.13527	6.32137	7.26072	6.97083	6.2438	7.0811	6.0704	6.55921	6.33415	6.50904	5.03382	6.72574	6.64831	6.82733	7.09371	7.20707	6.77883	6.44024	6.26025	6.22972	6.5517	6.3433	6.65589	6.58809	6.66518	6.33445	6.78174	6.93572	6.54026	7.163	7.12445	6.26958	6.83734	6.35608
	Funhe2EKm001206	Uncharacterized protein (99%P)			0.0603205	0.189126	0.023289	0.0993167	0.09828	0.259729		8.1377	7.92251	7.97302	7.92312	8.15955	8.70068	8.34518	8.45601	8.2474	7.88016	7.78936	7.62442	8.17861	7.94573	8.97515	7.35217	7.6749	7.46969	6.76126	7.03265	7.81947	8.24418	8.15367	7.72507	7.31486	8.3334	8.50967	8.34977	7.44481	8.44748	7.41657	8.33716	8.54615	8.38354	8.46099	8.18955	7.23565	8.49939
	Funhe2EKm001207	Phospholemman (100%M)			0.0273756	0.110864	0.0296974	0.116985	0.865555	0.924452		10.9028	11.0672	10.6004	11.2087	11.0076	10.8874	10.9585	10.9359	11.1398	10.8647	10.8075	11.1626	11.2388	10.8389	11.1282	11.1361	11.0036	11.0328	11.1991	11.2273	11.2173	11.3779	11.2534	10.9544	11.073	10.8015	11.4448	11.3701	10.9485	11.2359	11.178	11.4063	10.952	11.3224	11.2694	11.2469	11.1294	11.3482
	Funhe2EKm001208	FXYD domain-containing ion transport regulator 6 (42%M)	Q9H0Q3		0.00113518	0.0112699	0.0596507	0.18785	0.00879798	0.0502033		7.80314	8.24698	7.45804	8.39853	7.8958	7.82427	7.69363	8.06865	7.69398	7.54849	8.34744	7.35789	7.28011	7.27328	6.79808	7.81662	7.71186	6.70487	7.26005	7.73144	8.01031	7.73182	8.30996	7.21613	7.85293	7.82923	8.03936	7.72018	7.78954	7.80225	8.16938	8.28568	7.28995	8.03298	7.91106	8.00044	7.45026	8.09212
	Funhe2EKm001211	major prion protein (98%M)	Q99946		0.152372	0.342605	0.105208	0.27172	0.716145	0.835451		4.74001	4.48734	4.97956	4.15881	4.09985	5.31158	4.23229	4.56363	4.89472	3.79849	3.8818	3.86592	3.63535	3.8247	4.34097	3.95011	3.87437	3.86297	3.74541	4.63264	4.7083	4.50135	4.12511	4.74621	4.38571	4.31158	3.81622	3.93533	4.21775	4.00001	4.45055	4.28795	3.83622	4.21916	3.67427	3.91849	4.31842	4.32912
	Funhe2EKm001213	Unknown			0.00344519	0.025643	0.183024	0.383066	0.908617	0.948222		5.79712	5.08199	5.95844	6.65503	5.62481	5.96473	5.3459	6.13022	6.00101	5.57798	5.38181	5.50176	5.58505	4.81031	5.78204	6.01068	5.34402	5.8809	5.8686	5.87493	6.06171	6.152	6.98632	5.97649	6.02395	6.38446	6.20127	6.44446	6.51493	5.56835	5.90526	6.29648	5.65076	5.77317	5.97336	5.43768	5.92346	5.95786
	Funhe2EKm001214	FAT tumor suppressor (100%M)	Q8TDW7		0.636494	0.783537	0.402428	0.606368	0.119431	0.29431		11.3259	11.6206	10.6437	10.806	11.5367	10.9261	11.5559	11.1774	10.6471	11.0308	11.2019	11.6054	11.3594	11.3749	11.0574	11.3806	11.0042	11.3242	11.1954	11.5324	10.513	11.0902	11.0279	11.3019	11.3369	11.2131	11.3147	11.3834	11.3543	11.3586	11.4685	11.215	11.3175	11.4283	11.2176	11.0598	11.4626	11.4374
	Funhe2EKm001216	Melatonin receptor type 1A-A (100%T)	P49286		0.522311	0.701364	0.0197262	0.0885803	0.99788	0.998558		5.98184	6.05171	6.60122	6.15162	6.99366	5.90313	6.44019	6.45162	5.92832	6.30022	6.02641	6.18375	5.72431	6.00013	6.44355	5.63001	6.34955	5.65513	6.47478	6.24493	6.48343	6.31461	5.92251	6.21012	6.14701	6.31588	6.16416	5.65595	6.37535	5.98055	6.27208	5.77346	6.27726	5.66368	6.20122	5.76516	5.69107	6.16461
	Funhe2EKm001217	Cytochrome P450, family 4, subfamily V, polypeptide (100%P)	Q6ZWL3		0.217368	0.423937	0.446052	0.643214	0.103452	0.268709		9.66561	9.3762	9.55582	8.80056	9.54014	10.0708	9.87192	9.87846	10.2379	9.16778	9.47862	10.4304	9.49015	9.65519	10.7477	9.66395	8.68085	8.17845	9.24166	8.69077	9.20395	9.96139	9.21129	9.74878	8.21507	9.89387	10.1521	9.91412	9.06347	9.38633	9.15464	9.19042	9.9791	8.55568	9.46026	8.09485	8.85712	9.48351
	Funhe2EKm001218	Toll receptor 3 (92%P)	O15455		0.853611	0.917673	0.27301	0.484719	0.107587	0.275817		5.96171	6.5842	6.69035	6.14277	5.8516	6.33284	6.73684	6.08315	6.20085	6.80828	7.03742	6.59901	6.36732	6.60383	6.79088	6.58214	7.08139	6.07089	4.80063	6.76816	5.48608	5.97839	5.95502	6.51973	5.94201	5.97976	6.77435	6.63487	5.7434	6.48287	6.67633	5.49787	6.36562	6.77388	6.62638	4.44825	6.78574	6.1488
	Funhe2EKm001219	Sorbin and SH3 domain-containing protein (90%P)	O94875		0.101153	0.264759	9.98E-05	0.00180776	0.87693	0.930751		11.1377	11.181	10.9951	11.0283	11.1797	10.202	11.1511	11.4211	10.9975	11.1945	11.3207	10.873	10.6961	11.0612	10.5023	10.7626	11.0452	10.5858	11.2859	10.8308	10.42	10.9549	10.7541	11.0702	11.1677	11.0064	11.0468	10.919	11.2001	10.9529	11.0517	10.16	10.806	10.792	10.8327	10.604	10.7771	10.5538
	Funhe2EKm001220	Uncharacterized protein			0.415302	0.617657	0.771866	0.869884	0.432789	0.632473		4.02287	4.39877	4.97956	4.02407	4.10264	4.89362	3.73648	4.687	4.65855	4.20055	3.73407	4.7284	4.15755	4.65572	3.98945	4.67927	4.1368	3.86297	4.04092	3.98633	4.26926	4.58839	4.39623	4.05759	4.50089	4.83547	4.47957	4.41827	4.22189	4.46328	4.22769	3.77487	4.00088	4.34773	4.20667	4.21254	4.31477	4.44465
	Funhe2EKm001221	PDZ and LIM domain protein (100%P)	Q53GG5		0.0333342	0.126902	0.23989	0.449499	0.729166	0.843626		9.4263	9.57557	8.80589	9.03727	9.24071	9.3082	9.33509	9.08226	8.90546	8.95833	8.88432	9.12936	8.76005	9.02554	9.4357	9.01822	9.35173	10.0215	9.12921	9.76207	8.86356	9.07099	9.14837	8.9323	9.18691	8.75945	9.02513	9.21125	8.96769	9.10715	8.81353	8.94739	8.81948	9.37795	8.7115	9.13606	9.50359	8.82347
	Funhe2EKm001222	Neuropeptide Y receptor type (96%P)	P49146		0.375011	0.583101	0.980474	0.988587	0.41108	0.614165		4.02287	3.59674	4.97956	4.57943	4.32213	5.04693	4.6777	4.56324	4.53081	4.20401	4.3565	3.99054	5.02943	3.95562	3.99629	4.91719	4.71708	4.39784	4.4816	3.98576	4.7102	4.4065	4.84086	4.05514	4.89746	4.17783	3.97216	4.69915	4.21646	4.35217	4.346	4.66548	4.39122	4.00824	4.08858	4.66466	4.43394	4.32719
	Funhe2EKm001227	Zinc finger MYM-type protein 4 (96%M)	Q5VZL5		1.54E-06	7.04E-05	0.002711	0.0215826	0.226685	0.434888		8.86423	8.82764	8.55552	8.85786	9.09651	8.4277	8.95807	8.61612	8.65129	8.73927	9.01155	8.55502	8.83166	8.79229	8.54677	8.84439	8.80288	9.05603	8.58777	9.03629	8.64688	8.61208	8.32541	8.63488	8.69847	8.86768	8.28778	8.14532	9.02299	8.32143	8.38813	8.50075	8.58835	8.40557	8.6792	8.64253	8.78346	8.94563
	Funhe2EKm001228	Zinc finger MYM-type protein 4 (100%P)	Q5VZL5		0.146024	0.333516	0.70129	0.826198	0.0357915	0.132943		9.64152	9.89235	9.43001	9.89222	9.79182	9.64615	9.82941	9.78207	9.7621	9.9722	9.93203	9.92356	10.2034	9.95787	9.7524	10.0323	10.0277	10.0166	9.98018	9.935	9.18849	10.2091	9.99779	10.0035	9.92909	9.85636	9.59396	9.64515	9.95795	9.78869	9.74127	10.0523	9.89213	9.71043	9.58201	9.90962	10.1884	9.97449
	Funhe2EKm001231	Uncharacterized protein			0.000197609	0.00303983	0.0637657	0.196231	0.954661	0.974169		9.7783	10.2953	9.92403	10	10.107	9.67462	10.0283	9.66363	10.0388	9.93549	10.302	9.8726	9.33082	9.96133	9.62327	9.88075	9.57355	9.89883	10.2115	10.3441	9.46578	10.446	10.326	10.3189	10.2577	10.6541	9.95707	10.1646	10.5813	9.60807	10.0329	10.192	9.894	9.78926	10.3616	10.5472	10.1698	10.1201
	Funhe2EKm001232	Splicing factor, proline- and glutamine-rich (100%P)	P23246		0.000527259	0.00637143	1.61E-05	0.000443171	0.673526	0.808232		11.3132	11.52	11.1077	11.6594	11.549	11.3019	11.5967	11.4671	11.3421	11.6217	11.6673	11.5627	12.0414	11.6837	11.8912	11.7744	11.9276	11.7316	11.7384	11.8134	11.6178	11.5444	11.4147	11.4167	11.3893	11.411	11.6346	11.467	11.6052	11.7608	11.6971	11.9284	11.6889	11.7575	11.5689	11.6704	11.9109	11.5332
	Funhe2EKm001233	Lysophospholipase II (100%P)	Q6PBW8		0.192962	0.395169	0.00393249	0.0282039	0.454549	0.650394		8.81748	8.85872	8.38924	8.69692	8.81285	8.43099	8.82198	8.51452	8.8308	8.73255	8.94189	9.33694	9.02864	9.21514	9.1896	8.85507	9.06858	8.48687	8.84496	9.01854	8.89441	8.86453	8.55202	8.77584	9.1553	8.84211	8.54874	9.12571	8.98304	9.32785	9.11532	9.27144	9.01635	9.20503	9.38279	8.71271	8.92143	8.90337
	Funhe2EKm001234	PITH (C-terminal proteasome-interacting domain of thioredoxin) domain containing (97%P)	Q9GZP4		0.000639361	0.00738937	0.961657	0.978064	0.603425	0.761155		6.89544	8.05724	7.50629	8.21506	7.89291	8.33015	7.95759	7.75372	7.48583	7.70154	8.55294	7.29899	7.92287	7.71626	7.97673	8.06573	7.22531	7.80257	8.18145	8.00866	7.99515	7.30474	7.8406	7.54959	7.18574	6.81665	7.24712	7.80607	7.8593	7.62079	8.18925	7.23941	7.66531	7.79564	7.43371	7.28904	8.36345	7.12494
	Funhe2EKm001235	Transcription elongation factor B polypeptide 3C (elongin A3) (100%T)	Q14241		1.16E-05	0.000339884	0.0477453	0.161936	0.197759	0.40088		8.72012	8.97353	8.53373	8.49608	8.96884	8.31076	8.72695	8.3826	8.36848	8.62268	8.95054	8.83967	8.63426	9.19548	8.5609	8.6538	8.83361	8.64706	9.00808	8.99268	8.53064	8.79188	8.36602	8.30743	8.25791	8.45392	8.65328	8.68195	8.43073	8.4995	8.54837	8.50374	8.43284	8.57679	8.50298	8.5639	8.4508	8.74281
	Funhe2EKm001236	Kelch protein 6 (99%P)	Q9H511		0.149381	0.338321	4.47E-05	0.000975773	0.701186	0.826124		12.5947	12.2895	12.5883	12.2414	12.7205	11.9191	12.3945	12.2804	12.1573	12.2466	11.8187	11.8062	12.3421	12.2513	11.0332	11.8707	12.1383	12.5404	12.0995	12.5228	11.8469	12.8508	12.3691	12.9636	12.5696	12.9366	12.254	12.0852	12.1908	12.3928	12.2409	11.6531	12.0612	11.947	12.1527	12.5998	11.9415	11.5204
	Funhe2EKm001238	60S ribosomal protein L11 (100%P)	P62913		0.479113	0.669211	0.189265	0.390702	0.804015	0.889167		13.5391	13.4194	13.7563	14.0847	13.533	13.3549	13.5085	13.368	13.9026	13.5003	13.814	13.456	14.0262	13.6784	14.1296	13.7662	13.5815	14.0252	13.9312	14.1313	13.7194	13.7428	13.7661	13.7577	13.5934	13.6137	13.8058	13.4645	13.3831	13.4265	13.4119	13.7157	13.3015	13.5706	13.5585	13.8356	14.1742	13.3151
	Funhe2EKm001240	Elongation factor 1-alpha (100%M)	P68104		0.075925	0.219867	0.0633168	0.195378	0.127048	0.305821		16.0192	15.9964	15.7858	16.0302	16.0575	16.0189	15.9474	15.9075	16.0088	16.1024	16.0273	16.1801	16.5244	15.9175	16.1283	16.2148	16.2699	16.2741	16.3568	16.4496	16.2597	16.2087	16.2385	16.1637	16.1311	16.2106	16.1522	15.9648	15.7997	15.8028	15.8851	16.2342	15.9443	16.0537	16.0511	16.1345	16.7779	15.7716
	Funhe2EKm001244	Solute carrier family 17 (sodium phosphate), member (100%M)	Q9NRA2		0.67724	0.810369	0.130024	0.310405	0.00161962	0.0146775		9.45691	9.01168	7.80842	8.42339	9.25179	7.98235	8.47479	8.68322	8.10573	8.6133	7.98096	8.66931	8.64246	8.74515	9.21023	8.06341	7.42213	8.12432	8.33903	7.79644	8.97136	8.64127	8.52767	9.37333	8.3733	9.63557	8.06507	8.45397	7.55922	8.13796	7.98912	8.41607	7.95381	8.52323	8.56011	7.73526	7.38016	8.89423
	Funhe2EKm001245	c-Myc-binding protein (99%T)	Q99417		0.106814	0.274549	0.365622	0.574358	0.598414	0.757342		6.61771	6.38591	6.57363	7.0468	6.41342	6.12033	6.59256	6.6176	6.57755	6.19233	7.10316	6.9066	6.59359	6.70535	7.40381	6.92526	6.54694	6.52013	6.75588	5.97679	6.51938	6.41007	6.90805	6.4237	6.41219	5.65414	6.33418	6.56665	5.88234	6.54803	6.07642	6.32338	6.54261	5.93238	6.65884	7.0408	6.42097	6.34197
	Funhe2EKm001246	Gap junction alpha-9 protein (100%T)	P57773		0.0616252	0.192048	0.010927	0.0585085	0.753581	0.858704		5.76728	5.77447	6.55356	5.5543	5.47893	5.43137	5.50537	5.55682	5.50514	5.06891	6.06108	5.44666	4.96727	5.93416	6.12732	5.63259	5.79016	5.60557	5.51883	5.53808	5.55283	6.0612	6.09568	6.44836	6.31957	5.9975	5.66546	5.98756	5.47883	6.43452	6.05858	5.6958	5.71087	5.91016	6.11414	5.57129	5.73874	5.99445
	Funhe2EKm001247	Serine/arginine-rich splicing factor (100%T)	O75494		1.96E-09	3.45E-07	0.0246952	0.10339	0.457158	0.652286		9.72526	10.1326	9.50899	10.1613	10.0301	9.39492	9.8625	9.76299	9.56633	9.82305	10.2813	10.1454	10.4114	9.99051	9.87341	9.77163	9.74875	10.266	10.0941	9.70315	9.90514	9.56868	9.588	9.44175	9.56751	9.3966	9.32597	9.04762	9.59398	9.23594	9.29206	9.65956	9.44091	9.12725	9.49687	9.29635	9.73606	9.32392
	Funhe2EKm001248	Fatty acid-binding protein, liver (100%P)	P07148		0.019368	0.0874376	0.022885	0.0981323	0.92083	0.955473		4.76934	5.78894	5.87976	5.81602	5.04805	5.52207	5.45327	5.43893	5.54155	5.51169	5.32275	4.72594	4.888	5.76588	3.84919	5.46082	5.19671	4.91669	4.78494	3.85983	5.33273	5.02318	5.12951	5.61732	5.63393	5.54691	5.76566	5.53319	6.11902	4.79948	5.60137	4.83116	5.46023	5.15536	5.14649	5.95972	5.30519	5.31188
	Funhe2EKm001249	Solute carrier family 9, subfamily A (NHE1, cation proton antiporter 1), member 1 (100%P)	P19634		0.0204148	0.0905883	0.00272081	0.0216412	0.70432	0.828044		7.8047	8.0497	7.30305	8.07224	7.71937	7.63833	8.01288	7.70019	7.88272	8.29903	8.093	8.24462	8.00735	7.7874	7.54116	8.02822	8.51466	7.83118	8.25514	8.12953	7.45103	7.70082	7.43077	7.84281	7.8067	8.06775	8.12532	7.80499	8.13933	7.88313	7.71459	8.08963	8.06581	8.0271	8.1298	7.98784	7.97848	8.24236
	Funhe2EKm001251	Chromosome 7 open reading frame (100%P)	A5D8W1		0.80137	0.887843	0.279679	0.491823	0.646926	0.790685		5.97896	6.6237	6.92058	6.85609	6.12725	7.16957	6.07768	7.17876	7.61447	6.21589	6.85826	7.41127	6.10651	5.9959	6.08824	6.74818	6.99841	6.65328	7.4895	6.64386	6.85571	6.7349	5.45523	5.91785	6.55666	6.75393	7.11112	6.58795	7.09275	6.48117	6.36267	5.95738	6.06964	6.73351	6.54205	6.91628	6.54815	6.19014
	Funhe2EKm001252	Lysine-specific histone demethylase 1B (100%P)	Q8NB78		0.0120263	0.0625952	0.109963	0.279379	0.239754	0.449302		9.17725	9.47559	9.05782	9.53446	9.43908	9.41823	9.70469	9.41268	9.12617	9.59238	9.74562	9.57376	9.49528	9.60601	9.45412	9.66598	9.78803	9.60079	9.87403	9.55299	9.17563	9.24061	9.3582	9.23267	9.21386	9.43151	9.32034	9.09371	9.4702	9.29489	9.60345	9.25028	9.33586	9.52047	9.22478	9.16839	9.42092	9.21656
	Funhe2EKm001253	Transcriptional regulator ATRX (96%M)			0.00530317	0.0349021	0.160635	0.353779	0.428091	0.628458		9.8423	10.0438	9.89086	10.5226	10.2478	10.0517	10.4316	9.94424	10.324	10.136	10.2788	10.2929	10.5467	10.2545	10.4976	10.4606	10.5431	10.0763	10.2657	10.2161	9.67762	10.1139	10.1419	10.0954	9.86454	9.80115	9.90469	9.99412	10.1662	10.1111	10.164	10.2026	10.0151	10.0175	9.90236	10.2393	10.3253	10.4926
	Funhe2EKm001254	Uncharacterized protein (94%M)	Q4V9H4		0.383327	0.590388	0.826424	0.901836	0.112449	0.283307		5.98027	5.66634	6.31803	5.72291	6.10043	6.19327	5.82811	5.55546	5.50186	5.50979	5.53627	4.98715	5.43916	5.49483	6.15007	5.49312	5.35026	5.39931	5.26854	5.49687	5.83755	6.05966	5.52607	5.13595	5.6779	5.5584	5.30949	5.69752	5.53584	5.68064	5.80454	5.56473	5.16568	5.70694	5.62884	4.84593	6.09333	5.68136
	Funhe2EKm001255	Unconventional myosin-Ig (99%P)	P47807		0.0570582	0.182307	0.00429945	0.0300657	0.213298	0.419058		7.15425	6.79673	6.30057	6.43627	6.59662	6.84196	7.1749	6.60274	6.9648	6.61159	6.24693	6.6931	6.39414	7.07389	6.5826	6.3209	6.34042	7.03161	7.11812	6.46767	6.84949	7.33277	6.53102	6.88922	6.89271	6.8056	6.84992	6.51531	6.10988	7.00264	6.25773	6.04081	6.57133	5.80004	6.1457	6.6167	6.15444	6.5897
	Funhe2EKm001256	Cyclin-dependent kinase 5 activator (100%P)	Q1LWT0		0.782045	0.875965	0.629586	0.77916	0.640219	0.786051		7.73105	8.40537	7.19052	7.43158	8.15132	7.47209	7.8574	7.39642	7.84897	7.7886	7.45334	7.73158	7.47611	8.18887	8.09167	7.91458	7.97382	7.88962	8.21738	7.91687	7.34304	7.97654	7.56444	7.79344	8.26984	7.86427	7.5763	8.18142	8.11313	7.97065	8.03752	7.59064	7.8305	7.84172	7.95761	7.3837	7.69528	8.09152
	Funhe2EKm001257	Endothelin-1 (100%P)	P05305		0.123797	0.300879	0.266245	0.477851	0.634443	0.782108		5.57345	5.4707	5.2624	4.90022	5.27508	5.6346	5.29646	5.4195	5.56707	5.98971	5.28921	5.72614	5.35002	5.31992	4.61865	5.33995	5.45276	4.87164	5.66591	5.02046	6.49647	5.79172	5.72305	5.96583	5.33886	5.78005	5.58437	5.82012	6.04375	5.91884	5.32983	6.04968	5.6815	5.67242	5.31113	5.08368	5.64014	5.39753
	Funhe2EKm001258	Immunodeficiency virus type I enhancer binding protein (100%M)	P15822		0.00227528	0.0189428	0.0575552	0.183398	0.766058	0.866726		9.58922	9.3403	8.80343	8.70628	9.4079	8.49711	9.48105	9.31686	9.21974	9.4392	9.11636	9.37264	9.06168	9.39932	9.27556	9.56478	9.51419	9.20581	9.14522	9.24775	9.22756	9.19518	8.68008	8.9057	9.11153	8.93717	9.05047	9.20036	9.11339	9.19331	9.05725	9.20997	9.20461	9.22639	9.32705	9.52633	9.38302	9.30932
	Funhe2EKm001259	Uncharacterized protein			0.11771	0.291697	0.933032	0.962456	0.833928	0.906383		5.68035	5.53272	6.0686	6.09413	5.49302	5.91423	6.49332	5.36446	5.53855	5.97591	6.51396	6.2503	5.94671	6.02616	5.83808	5.58294	6.39105	5.74785	6.15432	6.48438	5.33775	5.71655	5.94284	5.66109	6.33441	6.46659	5.54405	6.34444	6.21531	6.03105	6.21379	6.64044	5.77457	5.56372	6.2739	5.85478	6.12202	5.853
	Funhe2EKm001260	Neural precursor cell expressed, developmentally down-regulated (100%M)	Q14511		0.114022	0.285918	0.0315283	0.121969	0.997057	0.998167		8.361	8.07784	8.07303	8.20757	8.27871	8.77991	8.43299	8.16901	8.15266	8.69613	8.22435	8.05757	8.77543	8.37261	8.30207	8.39664	8.6799	8.84287	8.70282	8.7176	7.95494	8.52428	8.47318	8.29736	8.48879	7.93468	8.47964	8.23997	8.46544	8.38822	8.66138	8.6789	7.9307	8.6221	8.17962	8.9149	8.62527	8.59873
	Funhe2EKm001261	Zinc finger protein draculin (36%C)	Q8NDQ6		0.286643	0.498787	0.573244	0.739084	0.180473	0.379876		6.01869	5.96625	5.61362	5.56092	5.97174	6.06106	5.98778	5.90352	5.76637	5.9628	5.45068	5.79345	5.39334	5.25668	5.75695	6.33912	5.93319	5.78413	6.41507	6.09024	5.61069	5.20435	6.01863	5.54911	6.32111	5.87422	5.70573	5.93418	6.24055	6.52537	6.18948	6.08879	6.26449	5.78571	6.19836	5.71852	6.20086	5.33096
	Funhe2EKm001263	Apolipoprotein Eb (100%P)	Q503V2		0.197882	0.401055	0.0947354	0.253884	0.0775029	0.222887		14.7882	14.7139	14.1358	13.4704	14.8156	14.2266	14.3788	13.9161	14.2562	14.2476	13.6383	14.7481	14.3561	14.2614	15.5253	14.401	13.4001	14.446	14.0942	13.6402	15.0259	14.5635	14.4091	15.0838	14.5134	14.588	13.9169	13.8358	14.0814	13.9591	14.2176	13.3604	13.4897	14.204	13.8829	13.9556	14.1025	13.6386
	Funhe2EKm001264	Serine/threonine-protein phosphatase 6 regulatory ankyrin repeat subunit B (100%M)	O15084		0.000167412	0.00267111	0.880062	0.932743	0.137763	0.321939		9.34934	9.36329	8.79961	9.229	8.86742	9.0381	9.09686	9.11981	9.4225	9.01887	8.94524	9.3341	9.12031	9.21878	9.15816	8.96519	8.974	9.04183	9.22769	8.87351	9.10361	9.34709	9.59416	9.48516	9.1728	9.42119	9.27936	9.29464	10.0919	9.15183	9.3276	9.28229	9.38536	9.26109	9.29631	9.63984	8.86371	9.31111
	Funhe2EKm001265	Splicing factor 3b, subunit 1, 155kDa (100%M)	O75533		0.158178	0.350382	0.190275	0.391751	0.189144	0.390569		13.2106	13.3181	13.109	13.0762	13.1949	12.7634	13.0934	12.9402	13.2158	13.155	13.2136	13.049	13.3778	13.3276	12.912	13.0575	13.1956	13.5286	13.5136	13.4423	12.9444	13.2218	13.0976	13.1978	13.0284	13.1198	13.1586	13.0421	13.9784	12.9561	13.1089	13.1144	13.1047	13.0711	13.0416	13.4532	13.5759	12.9557
[truncated: 24,088 more rows]
[truncated: 59 more columns]
